# Supplementary material for: SnoRNA copy regulation affects family size, genomic location and family abundance levels
Source: BMC Genomics. 2021 Jun 5;22:414. doi: 10.1186/s12864-021-07757-1 (PMC8178906; doi:10.1186/s12864-021-07757-1)
Supplement: Supplementary file 1 — Additional file 1: Table S1. Rfam classified snoRNAs and their characteristics. ‘Expressed’ refers to at least 1 TPM of abundance in one of the 21 samples (7 tissues). Average_TPM, Min_TPM and Max_TPM is the average, max and min values, respectively, of the 21 samples. Tissue_most_expressed_in is the tissue where the average abundance of a tissue is the highest. Conservation_score refers to the average of the “phastCons 100 Vertebrates” score for the entire snoRNA divided by the length of the sequence. Alignement_score is the average pairwise sequence identity score for a snoRNA against all the other members of a family. The coefficient of variation (CV = σ / μ * 100, σ being the standard deviation and μ the mean) was calculated from the mean value of each tissue. Genomic_context displays the location of the snoRNA, which could be either coding (in a protein coding gene), noncoding (in a noncoding gene) or intergenic. SNP/nt_1000 is the number of SNP * 1000 divided by the length of the snoRNA. [file 12864_2021_7757_MOESM1_ESM.xlsx]

## Sheet: sno_table
snoRNA_ID	snoRNA_name	Box_type	RFAM_ID	RFAM_name	Host_ID	Host_name	Host_biotype	Expressed	Average_TPM	Min_TPM	Max_TPM	Tissue_most_expressed_in	Conservation_score	Alignement_score	Covariation	Genomic_context	SNP/nt_1000
ENSG00000239149	SNORA59A	H/ACA	RF01293	ACA59	ENSG00000048707	VPS13D	protein_coding	TRUE	8.33	0	36.5	Prostate	0	1	97.36	coding	0
ENSG00000266079	SNORA59B	H/ACA	RF01293	ACA59	ENSG00000142494	SLC47A1	protein_coding	TRUE	2.11	0	5.36	Testis	0.02	1	64.78	coding	2.85
ENSG00000273587	SNORA78	H/ACA	RF01225	ACA64	ENSG00000255198	SNHG9	lncRNA	TRUE	93.54	12.7	222.85	Breast	0.64	0.85	52.8	non coding	0
ENSG00000238934	AL591806.2	H/ACA	RF01225	ACA64				FALSE	0.04	0	0.29		0.04	0.84	70.01	intergenic	0
ENSG00000252119	AP002956.1	H/ACA	RF01225	ACA64				FALSE	0.02	0	0.45		0.05	0.84	217.35	intergenic	17.09
ENSG00000239005	AC097376.1	H/ACA	RF01225	ACA64	ENSG00000273247	AC097376.3	lncRNA	FALSE	0.01	0	0.12		0.11	0.85	181.44	non coding	15.75
ENSG00000252016	AL024493.1	H/ACA	RF01225	ACA64				FALSE	0	0	0.08		0.43	0.74	244.95	intergenic	15.75
ENSG00000239008	AL590031.1	H/ACA	RF01225	ACA64				FALSE	0	0	0.07		0.09	0.82	244.95	intergenic	0
ENSG00000238685	AC092365.1	H/ACA	RF01225	ACA64				FALSE	0	0	0		0.04	0.81	0	intergenic	15.75
ENSG00000252947	SCARNA1	H/ACA	RF00553	SCARNA1				TRUE	69.27	13.47	238.99	Breast	0.89		56.56	intergenic	0
ENSG00000251898	SCARNA11	H/ACA	RF00564	SCARNA11				TRUE	286.24	118.58	707.45	Testis	0.65	0.85	48.09	intergenic	7.35
ENSG00000252992	AP000892.2	H/ACA	RF00564	SCARNA11				FALSE	0.11	0	0.38		0.28	0.83	69.8	intergenic	0
ENSG00000253085	AL359771.2	H/ACA	RF00564	SCARNA11				FALSE	0.06	0	0.27		0.01	0.75	99.23	intergenic	0
ENSG00000252727	AC092184.1	H/ACA	RF00564	SCARNA11				FALSE	0	0	0.03		0.24	0.83	244.95	intergenic	7.58
ENSG00000252481	SCARNA13	H/ACA	RF00231	SCARNA13				TRUE	195.34	50.85	509.79	Prostate	0.73		45.18	intergenic	3.64
ENSG00000252712	SCARNA14	H/ACA	RF00582	SCARNA14				TRUE	46.1	15.05	143.05	Testis	0.79		85.7	intergenic	0
ENSG00000277864	SCARNA15	H/ACA	RF00426	SCARNA15				TRUE	28.79	1.22	135.92	Breast	0.96	0.93	99.15	intergenic	0
ENSG00000252193	AL021395.2	H/ACA	RF00426	SCARNA15				FALSE	0.03	0	0.51		0	0.9	190.85	intergenic	0
ENSG00000252218	AL355802.2	H/ACA	RF00426	SCARNA15				FALSE	0	0	0.05		0.49	0.91	244.95	intergenic	0
ENSG00000275143	SCARNA16	H/ACA	RF00424	SCARNA16				TRUE	139.32	41.08	547.04	Breast	0.67	0.91	61.72	intergenic	5.35
ENSG00000252765	AC093157.3	H/ACA	RF00424	SCARNA16				TRUE	0.37	0.03	1.07	Testis	0.67	0.89	78.25	intergenic	0
ENSG00000252923	AC068544.1	H/ACA	RF00424	SCARNA16				FALSE	0.1	0	0.71		0.8	0.87	125.49	intergenic	5.46
ENSG00000252404	AL158048.1	H/ACA	RF00424	SCARNA16				FALSE	0.09	0	0.38		0.78	0.88	87.56	intergenic	5.43
ENSG00000252329	AC013549.2	H/ACA	RF00424	SCARNA16				FALSE	0.05	0	0.2		0.51	0.82	75.98	intergenic	11.63
ENSG00000251942	AC069157.2	H/ACA	RF00424	SCARNA16				FALSE	0.04	0	0.24		0.54	0.88	88.91	intergenic	5.46
ENSG00000251992	SCARNA17	C/D	RF00492	SCARNA17				TRUE	3.03	0	8.35	Liver	0.44	0.84	50.73	intergenic	0
ENSG00000252143	AP000557.1	C/D	RF00492	SCARNA17				FALSE	0.01	0	0.04		0.04	0.95	84.64	intergenic	0
ENSG00000252020	AP000552.3	C/D	RF00492	SCARNA17				FALSE	0.01	0	0.04		0.4	0.95	84.64	intergenic	0
ENSG00000274625	AC023490.1	C/D	RF00492	SCARNA17				FALSE	0.01	0	0.04		0.09	0.94	74	intergenic	0
ENSG00000252139	AC090227.1	H/ACA	RF00283	SCARNA18				TRUE	227.35	53.32	560.81	Ovary	0.91	0.86	52.85	intergenic	0
ENSG00000252691	AL592064.2	H/ACA	RF00283	SCARNA18				FALSE	0.03	0	0.21		0.53	0.86	131.06	intergenic	0
ENSG00000252577	SCARNA20	H/ACA	RF00601	SCARNA20				TRUE	22.45	8.29	45.67	Prostate	0.37	0.83	45.5	intergenic	15.27
ENSG00000252722	AC113208.1	H/ACA	RF00601	SCARNA20				FALSE	0.03	0	0.16		0.34	0.8	156.08	intergenic	0
ENSG00000251861	AL161793.2	H/ACA	RF00601	SCARNA20				FALSE	0.02	0	0.3		0	0.79	244.95	intergenic	0
ENSG00000252778	AP006442.1	H/ACA	RF00601	SCARNA20				FALSE	0.01	0	0.16		0.42	0.77	185.88	intergenic	0
ENSG00000253060	AL135931.1	H/ACA	RF00601	SCARNA20				FALSE	0	0	0		0.01	0.81	0	intergenic	0
ENSG00000251818	AC090287.1	H/ACA	RF00601	SCARNA20				FALSE	0	0	0.08		0.03	0.78	244.95	intergenic	0
ENSG00000252800	AL132992.1	H/ACA	RF00601	SCARNA20				FALSE	0	0	0		0.06	0.79	0	intergenic	14.08
ENSG00000252835	SCARNA21	H/ACA	RF00602	SCARNA21				TRUE	57.24	11.32	229.97	Breast	0.33	0.85	81.16	intergenic	0
ENSG00000251866	SCARNA21B	H/ACA	RF00602	SCARNA21				TRUE	1.13	0.03	4.21	Testis	0.02	0.84	83.75	intergenic	7.14
ENSG00000251805	AC009228.2	H/ACA	RF00602	SCARNA21				FALSE	0.17	0	0.64		0.01	0.79	71.17	intergenic	7.81
ENSG00000249784	SCARNA22	H/ACA	RF00427	SCARNA23				TRUE	90.52	12.53	442.97	Breast	0.5		97.36	intergenic	0
ENSG00000251869	SCARNA23	H/ACA	RF00422	SCARNA24				TRUE	12.23	2.52	29.18	SkeletalMuscle	0.9	0.88	44.51	intergenic	0
ENSG00000252777	AL645729.1	H/ACA	RF00422	SCARNA24				FALSE	0.04	0	0.19		0.86	0.86	102.91	intergenic	0
ENSG00000252274	AC080037.1	H/ACA	RF00422	SCARNA24				FALSE	0.04	0	0.24		0.13	0.85	91.12	intergenic	7.3
ENSG00000252906	SCARNA3	H/ACA	RF00565	SCARNA3				TRUE	116.41	43.77	292.21	Breast	0.88		36.87	intergenic	6.99
ENSG00000281394	SCARNA4	H/ACA	RF00423	SCARNA4				TRUE	400.4	83.41	792.89	Testis	0.81	0.92	39.96	intergenic	0
ENSG00000281516	AC112786.2	H/ACA	RF00423	SCARNA4				FALSE	0.01	0	0.11		0.92	0.92	175.58	intergenic	0
ENSG00000252010	SCARNA5	C/D	RF00478	SCARNA6				TRUE	167.59	87.16	320.77	SkeletalMuscle	0.5	0.74	33.24	intergenic	7.25
ENSG00000251791	SCARNA6	C/D	RF00478	SCARNA6				TRUE	58.05	16.44	134.78	SkeletalMuscle	0.37	0.74	45.54	intergenic	0
ENSG00000251733	SCARNA8	H/ACA	RF00286	SCARNA8				TRUE	186.98	24.69	793.68	Breast	0.89		72.51	intergenic	7.63
ENSG00000206834	SNORA1	H/ACA	RF00408	SNORA1	ENSG00000166012	TAF1D	protein_coding	TRUE	126.22	14.03	298.64	Breast	0.68	0.91	46.17	coding	0
ENSG00000199405	SNORA1B	H/ACA	RF00408	SNORA1				FALSE	0.24	0	0.55		0.48	0.89	47.27	intergenic	0
ENSG00000207407	AC023950.1	H/ACA	RF00408	SNORA1				FALSE	0.1	0	0.39		0	0.82	61.83	intergenic	7.35
ENSG00000202059	AC023271.1	H/ACA	RF00408	SNORA1				FALSE	0.01	0	0.13		0.08	0.88	150.37	intergenic	0
ENSG00000201541	AC004125.1	H/ACA	RF00408	SNORA1				FALSE	0	0	0.03		0	0.86	244.95	intergenic	0
ENSG00000221716	SNORA11	H/ACA	RF00614	SNORA11	ENSG00000102316	MAGED2	protein_coding	TRUE	502.64	9.54	1887.76	Ovary	0.31	0.85	92.46	coding	7.81
ENSG00000221750	SNORA11G	H/ACA	RF00614	SNORA11	ENSG00000067445	TRO	protein_coding	TRUE	54.24	1.94	286.29	Ovary	0.54	0.81	120.99	coding	0
ENSG00000221102	SNORA11B	H/ACA	RF00614	SNORA11	ENSG00000133943	DGLUCY	protein_coding	TRUE	41.24	10.26	149.31	Testis	0.03	0.86	96.45	coding	0
ENSG00000221475	SNORA11D	H/ACA	RF00614	SNORA11	ENSG00000154545	MAGED4	protein_coding	TRUE	32.28	0.49	145.08	Ovary	0.32	0.89	112.11	coding	0
ENSG00000221164	SNORA11F	H/ACA	RF00614	SNORA11				TRUE	19.04	10.53	34.92	Breast	0.23	0.87	26.24	intergenic	7.81
ENSG00000221705	SNORA11E	H/ACA	RF00614	SNORA11	ENSG00000187243	MAGED4B	protein_coding	TRUE	14.29	0	62.03	Ovary	0.35	0.89	113.97	coding	0
ENSG00000221459	SNORA11C	H/ACA	RF00614	SNORA11	ENSG00000147117	ZNF157	protein_coding	TRUE	2.67	0.12	8.34	Testis	0.57	0.86	95.66	coding	0
ENSG00000261709	AC051619.8	H/ACA	RF00614	SNORA11	ENSG00000279014	AC051619.9	TEC	FALSE	0.28	0	0.84		0.11	0.85	72.33	non coding	0
ENSG00000221245	AC080089.1	H/ACA	RF00614	SNORA11				FALSE	0.12	0	0.38		0.38	0.85	70.67	intergenic	7.87
ENSG00000273614	CU633980.1	H/ACA	RF00614	SNORA11	ENSG00000276289	KCNE1B	protein_coding	FALSE	0.03	0	0.33		0	0.83	123.79	coding	0
ENSG00000221398	AP000324.1	H/ACA	RF00614	SNORA11	ENSG00000180509	KCNE1	protein_coding	FALSE	0.03	0	0.29		0	0.83	126.14	coding	7.81
ENSG00000221060	AL157789.1	H/ACA	RF00614	SNORA11				FALSE	0.01	0	0.08		0.08	0.79	168.67	intergenic	0
ENSG00000212464	SNORA12	H/ACA	RF00586	SNORA12	ENSG00000095485	CWF19L1	protein_coding	TRUE	95.42	36.29	188.94	SkeletalMuscle	0.62	0.89	33.74	coding	0
ENSG00000212342	AC103725.1	H/ACA	RF00586	SNORA12				FALSE	0.03	0	0.21		0.11	0.88	121.5	intergenic	0
ENSG00000212175	AC015982.1	H/ACA	RF00586	SNORA12				FALSE	0.02	0	0.16		0	0.86	85.28	intergenic	0
ENSG00000238363	SNORA13	H/ACA	RF00396	SNORA13	ENSG00000224032	EPB41L4A-AS1	lncRNA	TRUE	128.31	27.06	344.92	Ovary	0.55		57.64	non coding	7.52
ENSG00000207181	SNORA14B	H/ACA	RF00397	SNORA14	ENSG00000173726	TOMM20	protein_coding	TRUE	829.66	370.47	1593.16	SkeletalMuscle	0.78	0.86	28.93	coding	0
ENSG00000201643	SNORA14A	H/ACA	RF00397	SNORA14	ENSG00000127948	POR	protein_coding	TRUE	353.33	96.91	885.21	Liver	0.68	0.85	59.88	coding	0
ENSG00000251922	AL137186.3	H/ACA	RF00397	SNORA14	ENSG00000134460	IL2RA	protein_coding	FALSE	0.01	0	0.08		0.04	0.8	135.94	coding	0
ENSG00000207168	SNORA15	H/ACA	RF00398	SNORA15	ENSG00000146731	CCT6A	protein_coding	TRUE	51.43	18.46	92.08	Testis	0.41	0.98	42.3	coding	0
ENSG00000207062	SNORA15B-1	H/ACA	RF00398	SNORA15	ENSG00000234585	CCT6P3	transcribed_unprocessed_pseudogene	TRUE	40.34	0	114.87	Breast	0.47	0.98	53.09	non coding	0
ENSG00000206785	SNORA15B-2	H/ACA	RF00398	SNORA15	ENSG00000228409	CCT6P1	transcribed_unprocessed_pseudogene	TRUE	32.7	0	91.65	SkeletalMuscle	0.47	0.98	51.87	non coding	0
ENSG00000251940	AC000081.2	H/ACA	RF00398	SNORA15				FALSE	0	0	0.06		0.73	0.96	244.95	intergenic	0
ENSG00000274582	SNORA16A	H/ACA	RF00190	SNORA16	ENSG00000197989	SNHG12	lncRNA	TRUE	1671.63	188.93	9677.39	Breast	0.86	0.86	90.17	non coding	0
ENSG00000201544	SNORA16B	H/ACA	RF00190	SNORA16	ENSG00000066027	PPP2R5A	protein_coding	TRUE	0.33	0	1.51	Prostate	0.78	0.84	78.25	coding	7.41
ENSG00000212293	AL137247.1	H/ACA	RF00190	SNORA16	ENSG00000139597	N4BP2L1	protein_coding	FALSE	0.05	0	0.36		0.03	0.78	87.01	coding	7.87
ENSG00000201467	AL732371.1	H/ACA	RF00190	SNORA16				FALSE	0.02	0	0.19		0.34	0.83	109.59	intergenic	0
ENSG00000274998	SNORA17A	H/ACA	RF00560	SNORA17	ENSG00000233016	SNHG7	lncRNA	TRUE	298.35	76.67	731.94	Prostate	0.74	0.87	57.29	non coding	7.52
ENSG00000212461	AC078860.1	H/ACA	RF00560	SNORA17				FALSE	0	0	0		0.88	0.87	0	intergenic	7.75
ENSG00000212589	AL592546.1	H/ACA	RF00560	SNORA17				FALSE	0	0	0.05		0.77	0.89	159.33	intergenic	0
ENSG00000207145	SNORA18	H/ACA	RF00425	SNORA18	ENSG00000166012	TAF1D	protein_coding	TRUE	123.42	25.17	350.53	Prostate	0.8	0.91	63.14	coding	0
ENSG00000206849	AC079969.1	H/ACA	RF00425	SNORA18	ENSG00000175344	CHRNA7	protein_coding	FALSE	0.03	0	0.11		0.95	0.88	98.77	coding	0
ENSG00000200288	AC026355.1	H/ACA	RF00425	SNORA18	ENSG00000236385	AC026355.3	lncRNA	FALSE	0.02	0	0.22		0.94	0.88	150.7	non coding	0
ENSG00000252601	AC024589.2	H/ACA	RF00425	SNORA18	ENSG00000259786	LINC02109	lncRNA	FALSE	0.01	0	0.13		0	0.83	175.57	non coding	0
ENSG00000206592	AC016559.1	H/ACA	RF00425	SNORA18				FALSE	0.01	0	0.06		0.97	0.88	116.95	intergenic	0
ENSG00000207468	SNORA19	H/ACA	RF00413	SNORA19	ENSG00000107581	EIF3A	protein_coding	TRUE	80.8	4.67	338.36	Breast	0.8	0.77	126.84	coding	0
ENSG00000222588	AL355598.1	H/ACA	RF00413	SNORA19	ENSG00000107581	EIF3A	protein_coding	FALSE	0.06	0	0.27		0.79	0.77	79.33	coding	15.5
ENSG00000207313	SNORA2B	H/ACA	RF00410	SNORA2	ENSG00000139620	KANSL2	protein_coding	TRUE	1236.67	149.63	3102.68	SkeletalMuscle	0.85	0.82	65.06	coding	0
ENSG00000206612	SNORA2A	H/ACA	RF00410	SNORA2	ENSG00000139620	KANSL2	protein_coding	TRUE	679.07	124.36	2106.01	Breast	0.67	0.83	62.9	coding	0
ENSG00000221491	SNORA2C	H/ACA	RF00410	SNORA2	ENSG00000139620	KANSL2	protein_coding	TRUE	482.47	123.01	1245.19	Breast	0.74	0.78	53.02	coding	0
ENSG00000199959	AL359273.1	H/ACA	RF00410	SNORA2				TRUE	0.37	0	1.17	Testis	0.6	0.79	66.06	intergenic	0
ENSG00000202343	AL078581.1	H/ACA	RF00410	SNORA2	ENSG00000220848	RPS18P9	transcribed_processed_pseudogene	FALSE	0.3	0	0.79		0.07	0.79	56.33	non coding	0
ENSG00000206647	AC007240.1	H/ACA	RF00410	SNORA2				FALSE	0.03	0	0.24		0.7	0.8	105.31	intergenic	7.41
ENSG00000207392	SNORA20	H/ACA	RF00401	SNORA20	ENSG00000120438	TCP1	protein_coding	TRUE	723.07	107.41	2586.24	Breast	0.36	0.87	76.92	coding	7.58
ENSG00000206947	SNORA20B	H/ACA	RF00401	SNORA20				TRUE	2.94	0.23	13.96	Prostate	0.03	0.87	103.48	intergenic	7.58
ENSG00000201660	AC095353.1	H/ACA	RF00401	SNORA20				FALSE	0.21	0	0.82		0.08	0.86	102.6	intergenic	15.38
ENSG00000206649	AC104212.1	H/ACA	RF00401	SNORA20				FALSE	0.16	0	0.52		0.27	0.87	92.45	intergenic	7.63
ENSG00000252689	AC011749.1	H/ACA	RF00401	SNORA20				FALSE	0.16	0	0.71		0.06	0.88	75.44	intergenic	0
snoDB665	SNORA20	H/ACA	RF00401	SNORA20	ENSG00000183878	UTY	protein_coding	FALSE	0.01	0	0.12		0.55	0.88	175.26	coding	0
ENSG00000199293	SNORA21	H/ACA	RF00412	SNORA21	ENSG00000125691	RPL23	protein_coding	TRUE	992.09	328.03	2594.08	Breast	0.74		47.45	coding	0
ENSG00000206634	SNORA22	H/ACA	RF00414	SNORA22	ENSG00000228409	CCT6P1	transcribed_unprocessed_pseudogene	TRUE	100.33	10.12	411.58	Breast	0.86	0.94	79.06	non coding	0
ENSG00000207344	SNORA22C	H/ACA	RF00414	SNORA22	ENSG00000234585	CCT6P3	transcribed_unprocessed_pseudogene	TRUE	33.66	2.65	149.18	Breast	0.87	0.94	86.77	non coding	0
ENSG00000206603	SNORA22B	H/ACA	RF00414	SNORA22	ENSG00000146731	CCT6A	protein_coding	TRUE	0.39	0	1.39	Prostate	0.88	0.94	78.21	coding	0
ENSG00000199571	AC121336.1	H/ACA	RF00414	SNORA22	ENSG00000151229	SLC2A13	protein_coding	FALSE	0.06	0	0.22		0.8	0.89	50.22	coding	0
ENSG00000201998	SNORA23	H/ACA	RF00319	SNORA23	ENSG00000205339	IPO7	protein_coding	TRUE	254.11	43.75	704.83	Breast	0.76		53.09	coding	5.49
ENSG00000275994	SNORA24	H/ACA	RF00399	SNORA24	ENSG00000269893	SNHG8	lncRNA	TRUE	651.97	32.35	3305.29	Prostate	0.9	0.95	112.21	non coding	0
ENSG00000206903	SNORA24B	H/ACA	RF00399	SNORA24	ENSG00000138617	PARP16	protein_coding	TRUE	10.25	1.37	29.92	Prostate	0.83	0.94	70.76	coding	0
ENSG00000207130	AC079945.1	H/ACA	RF00399	SNORA24				FALSE	0.16	0	0.86		0.98	0.94	85.84	intergenic	0
ENSG00000207112	SNORA25	H/ACA	RF00402	SNORA25	ENSG00000166012	TAF1D	protein_coding	TRUE	222.55	39.48	685.15	Breast	0.68	0.86	47.17	coding	0
ENSG00000200075	AC022973.1	H/ACA	RF00402	SNORA25	ENSG00000153310	CYRIB	protein_coding	FALSE	0.17	0	0.48		0.07	0.81	52.98	coding	0
ENSG00000202377	SNORA25B	H/ACA	RF00402	SNORA25				FALSE	0.03	0	0.33		0.74	0.85	127.13	intergenic	0
ENSG00000201957	AC076966.1	H/ACA	RF00402	SNORA25				FALSE	0.02	0	0.21		0.22	0.83	156.24	intergenic	0
ENSG00000201701	AC094019.1	H/ACA	RF00402	SNORA25				FALSE	0.01	0	0.09		0.81	0.85	193.11	intergenic	0
ENSG00000200991	AC012291.1	H/ACA	RF00402	SNORA25				FALSE	0.01	0	0.18		0.96	0.85	168.2	intergenic	0
ENSG00000201245	AL137139.1	H/ACA	RF00402	SNORA25				FALSE	0	0	0		0.16	0.84	0	intergenic	7.87
ENSG00000200652	AC136611.1	H/ACA	RF00402	SNORA25				FALSE	0	0	0.01		0.85	0.86	244.95	intergenic	0
ENSG00000199196	AL160394.1	H/ACA	RF00402	SNORA25				FALSE	0	0	0		0.01	0.79	0	intergenic	7.81
ENSG00000199392	AC124254.1	H/ACA	RF00402	SNORA25				FALSE	0	0	0		0.06	0.81	0	intergenic	15.75
ENSG00000200536	AL137790.1	H/ACA	RF00402	SNORA25	ENSG00000116396	KCNC4	protein_coding	FALSE	0	0	0.03		0.12	0.81	244.95	coding	0
ENSG00000212588	SNORA26	H/ACA	RF00568	SNORA26	ENSG00000226950	DANCR	lncRNA	TRUE	170.48	41.22	324.76	Prostate	0.8	0.88	39	non coding	0
ENSG00000212421	AL136367.1	H/ACA	RF00568	SNORA26				TRUE	4.21	0.86	11.84	Testis	0	0.83	46.11	intergenic	0
ENSG00000212490	AC104066.2	H/ACA	RF00568	SNORA26	ENSG00000250302	LINC01618	lncRNA	FALSE	0.11	0	0.33		0.83	0.82	72.57	non coding	8.13
ENSG00000212517	AL121924.1	H/ACA	RF00568	SNORA26	ENSG00000132646	PCNA	protein_coding	FALSE	0.04	0	0.53		0.01	0.82	189.43	coding	0
ENSG00000212558	AC104794.1	H/ACA	RF00568	SNORA26				FALSE	0.04	0	0.28		0.12	0.85	98.98	intergenic	17.39
ENSG00000212624	AL050343.1	H/ACA	RF00568	SNORA26				FALSE	0.04	0	0.17		0.94	0.85	63.68	intergenic	0
ENSG00000212590	AC003109.1	H/ACA	RF00568	SNORA26				FALSE	0.03	0	0.11		0.84	0.82	91.62	intergenic	16.39
ENSG00000212224	AL133229.1	H/ACA	RF00568	SNORA26				FALSE	0.02	0	0.13		0.71	0.83	127.95	intergenic	0
ENSG00000252236	AL135927.1	H/ACA	RF00568	SNORA26				FALSE	0.02	0	0.25		0.12	0.78	151	intergenic	0
ENSG00000212187	AC092814.1	H/ACA	RF00568	SNORA26				FALSE	0.01	0	0.07		0.83	0.83	120.87	intergenic	8.2
ENSG00000212608	AC112218.1	H/ACA	RF00568	SNORA26				FALSE	0	0	0.07		0.58	0.8	244.95	intergenic	0
ENSG00000207051	SNORA27	H/ACA	RF00443	SNORA27	ENSG00000122026	RPL21	protein_coding	TRUE	67.78	12.08	143.04	SkeletalMuscle	0.88	0.91	45.63	coding	0
ENSG00000200235	AC116353.1	H/ACA	RF00443	SNORA27				TRUE	0.27	0	1.2	Testis	0.97	0.87	88.84	intergenic	7.94
ENSG00000201807	AL121933.1	H/ACA	RF00443	SNORA27				FALSE	0.03	0	0.16		0.76	0.88	132.23	intergenic	7.46
ENSG00000252459	AC026765.1	H/ACA	RF00443	SNORA27	ENSG00000257817	AC026765.3	lncRNA	FALSE	0.03	0	0.43		0.46	0.83	190.9	non coding	0
ENSG00000199474	AC092324.1	H/ACA	RF00443	SNORA27				FALSE	0.02	0	0.14		0.77	0.89	184.55	intergenic	0
ENSG00000272533	SNORA28	H/ACA	RF00400	SNORA28	ENSG00000100664	EIF5	protein_coding	TRUE	1484.8	169.58	6808.75	Breast	0.78		75.74	coding	0
ENSG00000206910	SNORA29	H/ACA	RF00429	SNORA29	ENSG00000120438	TCP1	protein_coding	FALSE	0.07	0	0.31		0.46		59.18	coding	14.29
ENSG00000212607	SNORA3B	H/ACA	RF00334	SNORA3	ENSG00000166441	RPL27A	protein_coding	TRUE	1049.05	298.98	1750.8	Ovary	0.78	0.85	26.43	coding	7.63
ENSG00000200983	SNORA3A	H/ACA	RF00334	SNORA3	ENSG00000166441	RPL27A	protein_coding	TRUE	778.83	249.75	1571.32	SkeletalMuscle	0.8	0.76	35.27	coding	0
ENSG00000221639	AC053527.1	H/ACA	RF00334	SNORA3	ENSG00000250220	AC053527.2	lncRNA	TRUE	0.24	0	1.32	Brain	0.8	0.79	65.32	non coding	0
ENSG00000221719	SNORA3C	H/ACA	RF00334	SNORA3				FALSE	0.23	0	0.5		0.68	0.81	37.03	intergenic	8
ENSG00000221148	AC090679.1	H/ACA	RF00334	SNORA3				FALSE	0.06	0	0.25		0.46	0.78	66.31	intergenic	0
ENSG00000221093	AC107376.1	H/ACA	RF00334	SNORA3				FALSE	0.02	0	0.18		0.19	0.81	98.65	intergenic	9.01
ENSG00000207233	SNORA37	H/ACA	RF00415	SNORA30	ENSG00000134046	MBD2	protein_coding	TRUE	135.68	33.05	376.4	Testis	0.32	0.9	67.76	coding	0
ENSG00000206755	SNORA30	H/ACA	RF00415	SNORA30	ENSG00000080603	SRCAP	protein_coding	TRUE	27.05	3.17	80.47	Testis	0.69	0.88	79.73	coding	0
ENSG00000202189	SNORA30B	H/ACA	RF00415	SNORA30	ENSG00000188352	FOCAD	protein_coding	TRUE	0.6	0.04	2.79	Testis	0.26	0.9	81.85	coding	7.75
ENSG00000200063	AC061992.1	H/ACA	RF00415	SNORA30	ENSG00000087157	PGS1	protein_coding	FALSE	0.08	0	0.41		0.05	0.87	78.2	coding	0
ENSG00000253051	SNORA31B	H/ACA	RF00322	SNORA31	ENSG00000133112	TPT1	protein_coding	TRUE	432.24	45.32	1299.92	Breast	0.63	0.84	49.73	coding	7.46
ENSG00000199477	SNORA31	H/ACA	RF00322	SNORA31	ENSG00000133112	TPT1	protein_coding	TRUE	224.89	13.02	771.84	Prostate	0.83	0.78	82.89	coding	0
ENSG00000252349	AC005722.2	H/ACA	RF00322	SNORA31	ENSG00000072210	ALDH3A2	protein_coding	FALSE	0.15	0	0.65		0	0.82	88.83	coding	0
ENSG00000252433	AL133320.1	H/ACA	RF00322	SNORA31	ENSG00000203963	C1orf141	protein_coding	FALSE	0.09	0	0.38		0.37	0.83	104.2	coding	7.41
ENSG00000252920	AL356867.2	H/ACA	RF00322	SNORA31				FALSE	0.03	0	0.23		0.87	0.82	98.7	intergenic	0
ENSG00000252582	AL583807.1	H/ACA	RF00322	SNORA31				FALSE	0.02	0	0.15		0.6	0.82	170.29	intergenic	0
ENSG00000253059	AL137818.1	H/ACA	RF00322	SNORA31				FALSE	0	0	0		0.23	0.84	0	intergenic	0
ENSG00000251828	AC026410.4	H/ACA	RF00322	SNORA31				FALSE	0	0	0.05		0.78	0.81	244.95	intergenic	0
ENSG00000251858	AL121821.1	H/ACA	RF00322	SNORA31				FALSE	0	0	0.06		0	0.79	244.95	intergenic	0
ENSG00000253028	AC006320.1	H/ACA	RF00322	SNORA31				FALSE	0	0	0		0	0.8	0	intergenic	0
ENSG00000252238	AC092169.1	H/ACA	RF00322	SNORA31				FALSE	0	0	0.06		0.01	0.83	244.95	intergenic	0
ENSG00000206799	SNORA32	H/ACA	RF00421	SNORA32	ENSG00000166012	TAF1D	protein_coding	TRUE	133.2	11.41	323.52	SkeletalMuscle	0.79	0.85	51.51	coding	8.26
ENSG00000206776	AC021733.1	H/ACA	RF00421	SNORA32				FALSE	0.01	0	0.14		0.58	0.83	130.75	intergenic	0
ENSG00000207503	AP001610.1	H/ACA	RF00421	SNORA32				FALSE	0	0	0		0	0.81	0	intergenic	8.26
ENSG00000200534	SNORA33	H/ACA	RF00438	SNORA33	ENSG00000112306	RPS12	protein_coding	TRUE	405.04	61.41	1809	Breast	0.66	0.88	67	coding	0
ENSG00000202283	AL591387.1	H/ACA	RF00438	SNORA33				FALSE	0.05	0	0.26		0.4	0.88	115.59	intergenic	14.93
ENSG00000271907	SNORA35B	H/ACA	RF00566	SNORA35	ENSG00000130224	LRCH2	protein_coding	TRUE	151.88	6.77	717.92	Ovary	0.95	0.7	99.31	coding	0
ENSG00000208839	SNORA35	H/ACA	RF00566	SNORA35	ENSG00000147246	HTR2C	protein_coding	TRUE	1.33	0	11.7	Brain	0.86	0.69	196.27	coding	0
ENSG00000239182	AL391280.1	H/ACA	RF00566	SNORA35	ENSG00000131724	IL13RA1	protein_coding	FALSE	0.04	0	0.21		0.04	0.7	78.9	coding	7.81
ENSG00000206948	SNORA36A	H/ACA	RF00340	SNORA36	ENSG00000130826	DKC1	protein_coding	TRUE	87.44	15.64	180.82	Ovary	0.58	0.87	55.21	coding	0
ENSG00000222370	SNORA36B	H/ACA	RF00340	SNORA36	ENSG00000118873	RAB3GAP2	protein_coding	TRUE	24.73	4.89	55.95	Ovary	0.89	0.86	54.66	coding	0
ENSG00000207016	SNORA36C	H/ACA	RF00340	SNORA36	ENSG00000115977	AAK1	protein_coding	TRUE	2.08	0.21	10.93	Testis	0.73	0.88	82.77	coding	0
snoDB1122	SNORA36C	H/ACA	RF00340	SNORA36	ENSG00000113578	FGF1	protein_coding	TRUE	0.2	0	1.26	Testis	0.01	0.8	104.34	coding	7.3
ENSG00000206731	AC074091.1	H/ACA	RF00340	SNORA36				FALSE	0.02	0	0.16		0.03	0.81	131.47	intergenic	0
ENSG00000200294	AL607035.1	H/ACA	RF00340	SNORA36				FALSE	0	0	0.04		0.06	0.8	244.95	intergenic	0
ENSG00000200394	SNORA38B	H/ACA	RF00428	SNORA38	ENSG00000130935	NOL11	protein_coding	TRUE	192.98	41.52	612.94	Testis	0.68	0.9	70.04	coding	15.27
ENSG00000200816	SNORA38	H/ACA	RF00428	SNORA38	ENSG00000204469	PRRC2A	protein_coding	TRUE	62.98	9.35	199.13	Testis	0.73	0.85	66.38	coding	7.58
ENSG00000201042	AC087863.1	H/ACA	RF00428	SNORA38	ENSG00000256149	AC087863.2	lncRNA	FALSE	0.03	0	0.21		0.29	0.89	142.36	non coding	0
ENSG00000263776	SNORA4	H/ACA	RF00394	SNORA4	ENSG00000156976	EIF4A2	protein_coding	TRUE	104.25	25.22	226.22	Prostate	0.65	0.83	47.28	coding	0
ENSG00000202434	AC010746.1	H/ACA	RF00394	SNORA4				FALSE	0	0	0.06		0.5	0.83	244.95	intergenic	0
ENSG00000202183	AL109931.1	H/ACA	RF00394	SNORA4				FALSE	0	0	0		0.05	0.77	0	intergenic	20.41
ENSG00000201133	AC004830.1	H/ACA	RF00394	SNORA4				FALSE	0	0	0.06		0.01	0.81	244.95	intergenic	0
ENSG00000210825	SNORA40	H/ACA	RF00561	SNORA40	ENSG00000166012	TAF1D	protein_coding	TRUE	194.13	35.17	478.18	SkeletalMuscle	0.77	0.9	51.98	coding	0
ENSG00000208308	SNORA40B	H/ACA	RF00561	SNORA40	ENSG00000115839	RAB3GAP1	protein_coding	TRUE	76.95	27.53	243.84	SkeletalMuscle	0.91	0.91	49.87	coding	0
ENSG00000212273	AC090821.1	H/ACA	RF00561	SNORA40				TRUE	1.67	0.33	4.56	Testis	0.74	0.87	51.81	intergenic	0
ENSG00000212455	AC079802.1	H/ACA	RF00561	SNORA40				TRUE	0.88	0.04	2.33	SkeletalMuscle	0.81	0.88	56.45	intergenic	7.81
ENSG00000222966	AC004522.1	H/ACA	RF00561	SNORA40				TRUE	0.69	0	2.2	Testis	0.64	0.81	64.76	intergenic	7.94
ENSG00000253047	AL356356.1	H/ACA	RF00561	SNORA40				TRUE	0.64	0.12	1.3	SkeletalMuscle	0.38	0.79	40.15	intergenic	8.26
ENSG00000212579	AL033519.1	H/ACA	RF00561	SNORA40	ENSG00000287458	AL033519.5	lncRNA	TRUE	0.23	0	1.28	SkeletalMuscle	0.94	0.86	82.89	non coding	0
ENSG00000252693	AL391241.1	H/ACA	RF00561	SNORA40	ENSG00000101972	STAG2	protein_coding	FALSE	0.16	0	0.9		0.02	0.86	93.69	coding	0
ENSG00000212149	AC055866.1	H/ACA	RF00561	SNORA40				FALSE	0.13	0	0.45		0.82	0.88	64.86	intergenic	7.81
ENSG00000212587	SNORA40C	H/ACA	RF00561	SNORA40				FALSE	0.12	0	0.62		0.82	0.88	65.17	intergenic	0
ENSG00000212363	AC010501.1	H/ACA	RF00561	SNORA40				FALSE	0.12	0	0.98		0.79	0.87	95.83	intergenic	15.62
ENSG00000252083	AC026784.1	H/ACA	RF00561	SNORA40				FALSE	0.06	0	0.31		0.89	0.88	57.57	intergenic	0
ENSG00000274458	AL590730.2	H/ACA	RF00561	SNORA40	ENSG00000237002	AL590730.1	lncRNA	FALSE	0.05	0	0.34		0.85	0.88	95.43	non coding	0
ENSG00000212134	AL031650.1	H/ACA	RF00561	SNORA40				FALSE	0.04	0	0.23		0.65	0.88	126.16	intergenic	0
ENSG00000251704	AC142283.1	H/ACA	RF00561	SNORA40				FALSE	0.03	0	0.23		0.01	0.84	91.88	intergenic	21.51
ENSG00000252188	AC013429.2	H/ACA	RF00561	SNORA40	ENSG00000157703	SVOPL	protein_coding	FALSE	0.02	0	0.13		0.04	0.8	114.77	coding	8.33
ENSG00000252049	AL139281.2	H/ACA	RF00561	SNORA40				FALSE	0.01	0	0.11		0.01	0.8	96.44	intergenic	0
ENSG00000252138	AC005774.1	H/ACA	RF00561	SNORA40				FALSE	0.01	0	0.14		0.07	0.83	244.95	intergenic	0
ENSG00000212266	AL390877.1	H/ACA	RF00561	SNORA40				FALSE	0.01	0	0.09		0.27	0.87	72.38	intergenic	0
ENSG00000252352	AC115085.1	H/ACA	RF00561	SNORA40				FALSE	0	0	0.04		0.47	0.87	244.95	intergenic	0
ENSG00000253065	AC008705.1	H/ACA	RF00561	SNORA40				FALSE	0	0	0.04		0	0.8	160.05	intergenic	0
ENSG00000273499	AC087893.1	H/ACA	RF00561	SNORA40				FALSE	0	0	0		0.66	0.83	0	intergenic	0
ENSG00000207406	SNORA41	H/ACA	RF00403	SNORA41	ENSG00000114942	EEF1B2	protein_coding	TRUE	78.29	12.62	135.64	Testis	0.76	0.9	44.04	coding	0
ENSG00000207516	SNORA41B	H/ACA	RF00403	SNORA41	ENSG00000179362	HMGN2P46	transcribed_processed_pseudogene	FALSE	0.08	0	0.67		0.28	0.9	162.16	non coding	0
ENSG00000207475	SNORA80E	H/ACA	RF00406	SNORA42	ENSG00000132680	KHDC4	protein_coding	TRUE	464.79	208.81	889.61	SkeletalMuscle	0.3	0.83	29.76	coding	0
ENSG00000206633	SNORA80B	H/ACA	RF00406	SNORA42	ENSG00000115758	ODC1	protein_coding	TRUE	127.12	12.56	412.01	Prostate	0.67	0.87	98.13	coding	0
ENSG00000200792	SNORA80A	H/ACA	RF00406	SNORA42	ENSG00000142207	URB1	protein_coding	TRUE	90.42	12.62	223.16	Prostate	0.4	0.87	65.15	coding	7.35
ENSG00000207217	SNORA80D	H/ACA	RF00406	SNORA42	ENSG00000106305	AIMP2	protein_coding	TRUE	18.3	0.91	70.58	SkeletalMuscle	0.12	0.84	99.71	coding	14.81
ENSG00000199787	SNORA80C	H/ACA	RF00406	SNORA42				TRUE	3.86	0.34	22.65	Testis	0.73	0.86	157.48	intergenic	0
ENSG00000207502	AL592436.1	H/ACA	RF00406	SNORA42				FALSE	0.05	0	0.23		0.01	0.8	96.37	intergenic	14.93
ENSG00000280496	SNORA17B	H/ACA	RF00416	SNORA43	ENSG00000233016	SNHG7	lncRNA	TRUE	214.64	58.62	591.89	Breast	0.71	0.81	57.83	non coding	7.35
ENSG00000280636	AC096587.2	H/ACA	RF00416	SNORA43				FALSE	0.05	0	0.28		0.21	0.83	65.99	intergenic	0
ENSG00000281863	AC034186.2	H/ACA	RF00416	SNORA43				FALSE	0.02	0	0.19		0.12	0.81	136.89	intergenic	14.49
ENSG00000201733	AP002748.1	H/ACA	RF00416	SNORA43				FALSE	0.01	0	0.15		0.74	0.82	244.95	intergenic	0
ENSG00000273544	SNORA44	H/ACA	RF00405	SNORA44	ENSG00000197989	SNHG12	lncRNA	TRUE	1458.22	396.69	6046.95	Breast	0.81	0.89	62.52	non coding	15.15
ENSG00000252840	AL365436.3	H/ACA	RF00405	SNORA44				FALSE	0.06	0	0.37		0.14	0.89	92.61	intergenic	9.26
ENSG00000207493	SNORA46	H/ACA	RF00404	SNORA46	ENSG00000125107	CNOT1	protein_coding	TRUE	270.62	66.2	519.88	Ovary	0.86		44.64	coding	7.41
ENSG00000238961	SNORA47	H/ACA	RF01234	SNORA47	ENSG00000132846	ZBED3	protein_coding	TRUE	39.21	18.83	112.62	Breast	0.59		33.09	coding	0
ENSG00000209582	SNORA48	H/ACA	RF00554	SNORA48	ENSG00000161960	EIF4A1	protein_coding	TRUE	2006.98	637.63	5748.37	Breast	0.11	0.87	56.92	coding	0
ENSG00000212626	AP005270.1	H/ACA	RF00554	SNORA48				TRUE	1.75	0.43	5.71	Testis	0.52	0.84	63.36	intergenic	0
ENSG00000212214	SNORA48B	H/ACA	RF00554	SNORA48				TRUE	0.44	0.02	1.34	Testis	0.7	0.85	67.6	intergenic	7.41
ENSG00000212458	AC092535.1	H/ACA	RF00554	SNORA48	ENSG00000251652	AC092535.4	lncRNA	TRUE	0.43	0	1.46	Testis	0.01	0.84	85.75	non coding	7.69
ENSG00000212383	AC121758.1	H/ACA	RF00554	SNORA48	ENSG00000258679	AC121758.2	transcribed_processed_pseudogene	FALSE	0.31	0.03	0.96		0.58	0.86	70.18	non coding	7.46
ENSG00000212445	AC130462.2	H/ACA	RF00554	SNORA48	ENSG00000072736	NFATC3	protein_coding	FALSE	0.13	0	0.43		0.05	0.83	31.11	coding	0
ENSG00000212181	AC019070.1	H/ACA	RF00554	SNORA48				FALSE	0.11	0	0.86		0.12	0.82	96.54	intergenic	0
ENSG00000212228	AC009121.2	H/ACA	RF00554	SNORA48				FALSE	0.11	0	0.94		0.87	0.82	194.26	intergenic	0
ENSG00000212391	AC073149.1	H/ACA	RF00554	SNORA48				FALSE	0.03	0	0.27		0.02	0.82	139.58	intergenic	0
ENSG00000252824	AC005086.1	H/ACA	RF00554	SNORA48				FALSE	0.02	0	0.14		0.01	0.87	141.37	intergenic	0
ENSG00000252228	AL669914.1	H/ACA	RF00554	SNORA48				FALSE	0.01	0	0.06		0.06	0.82	71.93	intergenic	12.35
ENSG00000252774	AC087632.1	H/ACA	RF00554	SNORA48				FALSE	0.01	0	0.07		0.07	0.81	158.19	intergenic	6.25
snoDB710	SNORA48	H/ACA	RF00554	SNORA48				FALSE	0	0	0		0.01	0.79	0	intergenic	0
ENSG00000212604	AC044913.1	H/ACA	RF00554	SNORA48				FALSE	0	0	0.04		0.1	0.79	159.09	intergenic	0
ENSG00000208892	SNORA49	H/ACA	RF00562	SNORA49	ENSG00000183495	EP400	protein_coding	TRUE	142.16	55.19	269.14	Testis	0.81		44.64	coding	0
ENSG00000206838	SNORA5A	H/ACA	RF00392	SNORA5	ENSG00000136270	TBRG4	protein_coding	TRUE	473.48	122.6	1613.38	Breast	0.31	0.86	47.67	coding	0
ENSG00000201772	SNORA5C	H/ACA	RF00392	SNORA5	ENSG00000136270	TBRG4	protein_coding	TRUE	147.27	60.92	296.24	SkeletalMuscle	0.3	0.75	33.04	coding	0
ENSG00000200656	SNORA5B	H/ACA	RF00392	SNORA5	ENSG00000136270	TBRG4	protein_coding	FALSE	0.24	0	0.66		0.57	0.85	67.13	coding	7.58
ENSG00000207002	AC020634.1	H/ACA	RF00392	SNORA5				FALSE	0.09	0	0.49		0.31	0.84	54.7	intergenic	0
ENSG00000281910	SNORA50A	H/ACA	RF00407	SNORA50	ENSG00000125107	CNOT1	protein_coding	TRUE	166.7	43.33	408.14	SkeletalMuscle	0.99		54.49	coding	0
ENSG00000271798	SNORA51	H/ACA	RF00432	SNORA51	ENSG00000101361	NOP56	protein_coding	TRUE	633	106.15	2315.53	Breast	0.73	0.87	58.77	coding	0
ENSG00000207177	AC008650.1	H/ACA	RF00432	SNORA51	ENSG00000186952	TMEM232	protein_coding	TRUE	1.16	0.12	3.74	Testis	0.04	0.81	65.83	coding	7.46
snoDB1073	SNORA51	H/ACA	RF00432	SNORA51				FALSE	0.29	0	0.72		0.01	0.86	63.51	intergenic	0
ENSG00000201863	AC098591.1	H/ACA	RF00432	SNORA51	ENSG00000078177	N4BP2	protein_coding	FALSE	0.25	0	0.77		0.11	0.79	43	coding	8.06
ENSG00000201516	AC093605.1	H/ACA	RF00432	SNORA51	ENSG00000150627	WDR17	protein_coding	FALSE	0.11	0	0.75		0.27	0.8	81.12	coding	8.13
ENSG00000206878	AL713899.1	H/ACA	RF00432	SNORA51				FALSE	0.1	0	0.74		0.37	0.82	111.58	intergenic	0
ENSG00000206898	AC007240.2	H/ACA	RF00432	SNORA51	ENSG00000285872	AC007240.3	lncRNA	FALSE	0.06	0	0.28		0.11	0.85	80.43	non coding	7.46
ENSG00000207022	AL162740.1	H/ACA	RF00432	SNORA51				FALSE	0.05	0	0.14		0.03	0.83	74.88	intergenic	24.19
ENSG00000207171	AC079926.1	H/ACA	RF00432	SNORA51				FALSE	0.03	0	0.31		0.08	0.83	162	intergenic	0
ENSG00000200113	AC078843.1	H/ACA	RF00432	SNORA51				FALSE	0.02	0	0.11		0	0.83	116.04	intergenic	0
ENSG00000206853	AC087698.1	H/ACA	RF00432	SNORA51				FALSE	0.01	0	0.16		0.01	0.79	244.95	intergenic	0
ENSG00000201465	AC083867.1	H/ACA	RF00432	SNORA51				FALSE	0.01	0	0.12		0.12	0.78	244.95	intergenic	7.58
ENSG00000206961	AC009967.1	H/ACA	RF00432	SNORA51	ENSG00000213160	KLHL23	protein_coding	FALSE	0	0	0.08		0.04	0.82	238.41	coding	0
ENSG00000207147	AF064863.1	H/ACA	RF00432	SNORA51				FALSE	0	0	0		0.04	0.78	0	intergenic	7.35
ENSG00000199785	SNORA52	H/ACA	RF00419	SNORA52	ENSG00000177600	RPLP2	protein_coding	TRUE	351.11	71.65	990.38	Breast	0.49		50.7	coding	0
ENSG00000212443	SNORA53	H/ACA	RF00563	SNORA53	ENSG00000075415	SLC25A3	protein_coding	TRUE	70.61	6.99	339.81	Breast	0.87		111.97	coding	8.03
ENSG00000207008	SNORA54	H/ACA	RF00430	SNORA54	ENSG00000205531	NAP1L4	protein_coding	TRUE	1036.37	439.18	2865.92	Prostate	0.5		49.5	coding	8.13
ENSG00000201457	SNORA55	H/ACA	RF00431	SNORA55	ENSG00000090621	PABPC4	protein_coding	TRUE	186.22	28.76	503.04	Testis	0.78		72.24	coding	0
ENSG00000206693	SNORA56	H/ACA	RF00417	SNORA56	ENSG00000130826	DKC1	protein_coding	TRUE	9.57	0.4	37.95	Testis	0.34		116.47	coding	0
ENSG00000206597	SNORA57	H/ACA	RF00191	SNORA57	ENSG00000214756	CSKMT	protein_coding	TRUE	672.56	196.11	2102.82	Prostate	0.8	0.82	70.27	coding	13.42
ENSG00000212567	AC008810.1	H/ACA	RF00191	SNORA57	ENSG00000132356	PRKAA1	protein_coding	FALSE	0.18	0	0.71		0.48	0.82	76.48	coding	0
ENSG00000212529	AC024561.1	H/ACA	RF00191	SNORA57	ENSG00000168246	UBTD2	protein_coding	FALSE	0.11	0	0.34		0.09	0.81	65.78	coding	6.9
ENSG00000223027	AL139404.1	H/ACA	RF00191	SNORA57				FALSE	0	0	0		0.55	0.81	0	intergenic	0
ENSG00000249020	SNORA58	H/ACA	RF00418	SNORA58	ENSG00000114686	MRPL3	protein_coding	TRUE	227.13	107.84	449.14	Breast	0.63	0.89	27.89	coding	0
ENSG00000201129	SNORA58B	H/ACA	RF00418	SNORA58	ENSG00000143569	UBAP2L	protein_coding	TRUE	144.76	24.9	300.71	Testis	0.43	0.86	50.43	coding	0
ENSG00000201003	AL049745.1	H/ACA	RF00418	SNORA58	ENSG00000058804	NDC1	protein_coding	FALSE	0.05	0	0.27		0.27	0.88	55.38	coding	0
ENSG00000278274	SNORA61	H/ACA	RF00420	SNORA61	ENSG00000197989	SNHG12	lncRNA	TRUE	399.67	80.19	1053.51	SkeletalMuscle	0.59		46.72	non coding	0
ENSG00000206760	SNORA6	H/ACA	RF00091	SNORA62	ENSG00000168028	RPSA	protein_coding	TRUE	583.36	65.56	2960.68	Breast	0.76	0.72	73.94	coding	0
ENSG00000202363	SNORA62	H/ACA	RF00091	SNORA62	ENSG00000168028	RPSA	protein_coding	TRUE	263.69	84.27	732.54	Breast	0.83	0.83	46.94	coding	0
ENSG00000202374	SNORA62	H/ACA	RF00091	SNORA62	ENSG00000248049	UBA6-AS1	lncRNA	FALSE	0.14	0	0.46		0.44	0.77	51.1	non coding	6.62
ENSG00000201542	SNORA62	H/ACA	RF00091	SNORA62	ENSG00000146463	ZMYM4	protein_coding	FALSE	0.08	0	0.25		0.38	0.75	52.13	coding	0
ENSG00000201980	AC103710.1	H/ACA	RF00091	SNORA62	ENSG00000167346	MMP26	protein_coding	FALSE	0.02	0	0.17		0.23	0.77	102.13	coding	0
ENSG00000201157	SNORA62	H/ACA	RF00091	SNORA62				FALSE	0	0	0.04		0.7	0.77	163.9	intergenic	0
ENSG00000200320	SNORA63	H/ACA	RF00092	SNORA63	ENSG00000156976	EIF4A2	protein_coding	TRUE	883.28	282.64	2243.63	Prostate	0.85	0.87	43.11	coding	0
ENSG00000199363	SNORA63E	H/ACA	RF00092	SNORA63	ENSG00000240024	LINC00888	transcribed_unprocessed_pseudogene	TRUE	98.59	26.35	204.4	Testis	0.76	0.8	53.76	non coding	0
ENSG00000201448	SNORA63C	H/ACA	RF00092	SNORA63	ENSG00000116885	OSCP1	protein_coding	TRUE	24.5	2.37	63.42	Prostate	0.9	0.86	90.29	coding	0
ENSG00000200418	SNORA63B	H/ACA	RF00092	SNORA63	ENSG00000156976	EIF4A2	protein_coding	TRUE	4.96	0	30.76	Testis	0.42	0.77	93.07	coding	24.39
ENSG00000199552	SNORA63	H/ACA	RF00092	SNORA63				FALSE	0.3	0	0.93		0.49	0.85	62.88	intergenic	0
ENSG00000206811	SNORA10	H/ACA	RF00264	SNORA64	ENSG00000140988	RPS2	protein_coding	TRUE	525.28	94.89	1532.31	Prostate	0.52	0.8	60.45	coding	0
ENSG00000207405	SNORA64	H/ACA	RF00264	SNORA64	ENSG00000140988	RPS2	protein_coding	TRUE	244.75	72.62	540.96	SkeletalMuscle	0.31	0.77	45.34	coding	0
ENSG00000207187	SNORA10B	H/ACA	RF00264	SNORA64				TRUE	1.02	0.13	3.11	Prostate	0.66	0.8	72.34	intergenic	0
ENSG00000252441	AL589842.1	H/ACA	RF00264	SNORA64				FALSE	0.02	0	0.19		0.37	0.83	125.25	intergenic	0
ENSG00000202517	AC099331.1	H/ACA	RF00264	SNORA64	ENSG00000170011	MYRIP	protein_coding	FALSE	0.01	0	0.08		0.04	0.77	182.12	coding	7.46
ENSG00000199470	AC011891.1	H/ACA	RF00264	SNORA64				FALSE	0	0	0		0.12	0.76	0	intergenic	7.58
ENSG00000199566	AC008083.1	H/ACA	RF00264	SNORA64				FALSE	0	0	0.08		0.05	0.76	244.95	intergenic	15.15
ENSG00000201302	SNORA65	H/ACA	RF00302	SNORA65	ENSG00000197958	RPL12	protein_coding	TRUE	558.14	121.06	2094.31	Breast	0.85		52.59	coding	0
ENSG00000207523	SNORA66	H/ACA	RF00155	SNORA66	ENSG00000122406	RPL5	protein_coding	TRUE	382.28	94.79	767.95	Breast	0.79		34.62	coding	7.52
ENSG00000277985	SNORA67	H/ACA	RF00272	SNORA67	ENSG00000161960	EIF4A1	protein_coding	TRUE	100.23	19.52	314.3	Testis	0.46	0.91	73.4	coding	0
ENSG00000207027	AC012119.1	H/ACA	RF00272	SNORA67				FALSE	0.03	0	0.43		0.38	0.9	213.83	intergenic	0
ENSG00000207094	AC002069.1	H/ACA	RF00272	SNORA67				FALSE	0.02	0	0.3		0.46	0.92	162.13	intergenic	7.14
ENSG00000207419	AL022724.1	H/ACA	RF00272	SNORA67				FALSE	0.02	0	0.37		0.1	0.85	244.95	intergenic	0
ENSG00000201619	AL512326.1	H/ACA	RF00272	SNORA67				FALSE	0.02	0	0.15		0.27	0.91	81.06	intergenic	7.09
ENSG00000212338	AL512326.2	H/ACA	RF00272	SNORA67				FALSE	0	0	0		0.01	0.88	0	intergenic	0
ENSG00000207166	SNORA68	H/ACA	RF00263	SNORA68	ENSG00000105640	RPL18A	protein_coding	TRUE	388.22	85.88	1390.5	Breast	0.69	0.86	47.76	coding	0
ENSG00000201388	SNORA68B	H/ACA	RF00263	SNORA68	ENSG00000105186	ANKRD27	protein_coding	FALSE	0.19	0	0.59		0.02	0.86	72.45	coding	22.56
ENSG00000201407	AC079169.1	H/ACA	RF00263	SNORA68				FALSE	0.03	0	0.12		0.61	0.83	74.42	intergenic	0
ENSG00000212565	AC068531.1	H/ACA	RF00263	SNORA68				FALSE	0.03	0	0.18		0.34	0.81	143.11	intergenic	7.81
ENSG00000251715	AL139003.2	H/ACA	RF00263	SNORA68				FALSE	0.02	0	0.27		0.06	0.84	194.21	intergenic	0
ENSG00000252458	AC134043.1	H/ACA	RF00263	SNORA68	ENSG00000253315	LINC01932	lncRNA	FALSE	0	0	0.06		0.1	0.83	191.86	non coding	0
ENSG00000206622	SNORA69	H/ACA	RF00265	SNORA69	ENSG00000198918	RPL39	protein_coding	TRUE	18.78	1.97	44.92	Breast	0.72	0.89	57.05	coding	0
ENSG00000212206	AC135178.1	H/ACA	RF00265	SNORA69				FALSE	0.04	0	0.39		0.43	0.89	169.43	intergenic	0
ENSG00000207496	SNORA7A	H/ACA	RF00409	SNORA7	ENSG00000144713	RPL32	protein_coding	TRUE	609.75	159.52	1394.03	Prostate	0.79	0.9	51	coding	0
ENSG00000207088	SNORA7B	H/ACA	RF00409	SNORA7	ENSG00000251474	RPL32P3	transcribed_unprocessed_pseudogene	TRUE	143.16	44.12	359.76	Prostate	0.75	0.89	54.67	non coding	0
ENSG00000201316	AC090919.1	H/ACA	RF00409	SNORA7				TRUE	0.28	0	1.24	Testis	0.07	0.82	65.53	intergenic	0
ENSG00000200620	AC112497.1	H/ACA	RF00409	SNORA7	ENSG00000169239	CA5B	protein_coding	FALSE	0.09	0	0.49		0.1	0.83	93.65	coding	0
ENSG00000206913	AP000577.1	H/ACA	RF00409	SNORA7	ENSG00000149380	P4HA3	protein_coding	FALSE	0.07	0	0.34		0.43	0.84	103.27	coding	0
ENSG00000207165	SNORA70	H/ACA	RF00156	SNORA70	ENSG00000147403	RPL10	protein_coding	TRUE	442.31	120.55	1317.99	Prostate	0.74	0.84	67.9	coding	0
ENSG00000207274	SNORA70I	H/ACA	RF00156	SNORA70	ENSG00000229267	SNHG31	lncRNA	TRUE	1.77	0	6.99	Testis	0.8	0.84	114.83	non coding	0
ENSG00000206637	SNORA70H	H/ACA	RF00156	SNORA70				TRUE	1	0	4.64	Prostate	0.74	0.86	91.24	intergenic	0
ENSG00000206909	SNORA70J	H/ACA	RF00156	SNORA70	ENSG00000254256	RPSAP71	processed_pseudogene	FALSE	0.28	0	0.99		0.66	0.84	75.34	non coding	0
ENSG00000206937	SNORA70B	H/ACA	RF00156	SNORA70	ENSG00000115464	USP34	protein_coding	TRUE	0.27	0	1.07	Testis	0.71	0.84	120.36	coding	7.41
ENSG00000206869	SNORA70F	H/ACA	RF00156	SNORA70	ENSG00000082438	COBLL1	protein_coding	TRUE	0.21	0	1.33	Prostate	0.59	0.83	107.07	coding	0
ENSG00000206661	SNORA70	H/ACA	RF00156	SNORA70				FALSE	0.12	0	0.55		0.77	0.82	91.45	intergenic	22.39
ENSG00000201945	SNORA70	H/ACA	RF00156	SNORA70				FALSE	0.12	0	0.89		0.73	0.83	230.76	intergenic	0
ENSG00000200237	AC008752.1	H/ACA	RF00156	SNORA70				FALSE	0.11	0	0.43		0.62	0.8	67.56	intergenic	0
ENSG00000263666	SNORA70D	H/ACA	RF00156	SNORA70	ENSG00000040199	PHLPP2	protein_coding	FALSE	0.08	0	0.65		0.72	0.82	102.36	coding	0
snoDB328	SNORA70	H/ACA	RF00156	SNORA70	ENSG00000225189	REREP1Y	unprocessed_pseudogene	FALSE	0.06	0	0.39		0.08	0.77	106.35	non coding	0
ENSG00000201376	SNORA70	H/ACA	RF00156	SNORA70	ENSG00000139921	TMX1	protein_coding	FALSE	0.05	0	0.3		0.2	0.76	115.19	coding	14.81
ENSG00000207221	SNORA70E	H/ACA	RF00156	SNORA70	ENSG00000137502	RAB30	protein_coding	FALSE	0.03	0	0.18		0.71	0.84	78.32	coding	7.41
ENSG00000206958	SNORA70	H/ACA	RF00156	SNORA70	ENSG00000247828	TMEM161B-AS1	lncRNA	FALSE	0.03	0	0.18		0.44	0.83	73.74	non coding	7.35
ENSG00000252724	CR769767.2	H/ACA	RF00156	SNORA70				FALSE	0.02	0	0.11		0.73	0.84	85.42	intergenic	0
ENSG00000252133	SNORA70	H/ACA	RF00156	SNORA70				FALSE	0.02	0	0.11		0.79	0.84	86.36	intergenic	0
ENSG00000278010	SNORA70	H/ACA	RF00156	SNORA70				FALSE	0.02	0	0.11		0.72	0.84	86.36	intergenic	0
ENSG00000252526	SNORA70	H/ACA	RF00156	SNORA70				FALSE	0.02	0	0.23		0.92	0.84	211.86	intergenic	0
ENSG00000252657	SNORA70	H/ACA	RF00156	SNORA70	ENSG00000263657	AC023389.1	lncRNA	FALSE	0.02	0	0.27		0.16	0.8	201.15	non coding	0
ENSG00000206650	SNORA70G	H/ACA	RF00156	SNORA70				FALSE	0.02	0	0.08		0.74	0.85	75.83	intergenic	0
ENSG00000252258	SNORA70	H/ACA	RF00156	SNORA70				FALSE	0.02	0	0.25		0.64	0.79	136.24	intergenic	7.52
ENSG00000207098	SNORA70	H/ACA	RF00156	SNORA70				FALSE	0.02	0	0.13		0.7	0.86	152.21	intergenic	0
ENSG00000252505	SNORA70	H/ACA	RF00156	SNORA70				FALSE	0.01	0	0.06		0.93	0.84	158.84	intergenic	0
ENSG00000206886	SNORA70	H/ACA	RF00156	SNORA70				FALSE	0.01	0	0.08		0.7	0.79	202.98	intergenic	0
ENSG00000276094	SNORA70	H/ACA	RF00156	SNORA70				FALSE	0.01	0	0.14		0.76	0.84	219.29	intergenic	0
ENSG00000252969	SNORA70	H/ACA	RF00156	SNORA70				FALSE	0.01	0	0.04		0.53	0.77	180.13	intergenic	8.06
ENSG00000252014	SNORA70	H/ACA	RF00156	SNORA70	ENSG00000251676	SNHG27	lncRNA	FALSE	0.01	0	0.25		0.68	0.82	244.95	non coding	0
ENSG00000207244	SNORA70	H/ACA	RF00156	SNORA70	ENSG00000233609	RPL10P19	transcribed_processed_pseudogene	FALSE	0.01	0	0.06		0.66	0.84	101.41	non coding	14.93
ENSG00000253027	SNORA70	H/ACA	RF00156	SNORA70				FALSE	0.01	0	0.07		0.61	0.76	128.43	intergenic	19.87
ENSG00000252199	SNORA70	H/ACA	RF00156	SNORA70				FALSE	0	0	0		0.75	0.84	0	intergenic	0
ENSG00000251925	SNORA70	H/ACA	RF00156	SNORA70				FALSE	0	0	0.04		0.02	0.77	181.6	intergenic	0
snoDB329	SNORA70	H/ACA	RF00156	SNORA70				FALSE	0	0	0		0.14	0.77	0	intergenic	0
ENSG00000251796	SNORA70	H/ACA	RF00156	SNORA70				FALSE	0	0	0.04		0.03	0.77	181.6	intergenic	0
ENSG00000202379	SNORA70	H/ACA	RF00156	SNORA70				FALSE	0	0	0		0.51	0.79	0	intergenic	22.39
snoDB525	SNORA70FL2	H/ACA	RF00156	SNORA70				FALSE	0	0	0.05		0.72	0.8	162.86	intergenic	7.09
ENSG00000202389	SNORA70	H/ACA	RF00156	SNORA70				FALSE	0	0	0.05		0.68	0.82	244.95	intergenic	0
ENSG00000207268	SNORA70C	H/ACA	RF00156	SNORA70	ENSG00000148219	ASTN2	protein_coding	FALSE	0	0	0		0.79	0.84	0	coding	0
ENSG00000253042	SNORA70	H/ACA	RF00156	SNORA70				FALSE	0	0	0.02		0.22	0.78	244.95	intergenic	0
ENSG00000251893	SNORA70	H/ACA	RF00156	SNORA70	ENSG00000258077	AC078923.1	lncRNA	FALSE	0	0	0.05		0.71	0.79	151.07	non coding	6.54
ENSG00000235408	SNORA71B	H/ACA	RF00056	SNORA71	ENSG00000196756	SNHG17	lncRNA	TRUE	233.27	78.25	649.87	Breast	0.4	0.9	35.05	non coding	0
ENSG00000199266	SNORA60	H/ACA	RF00056	SNORA71	ENSG00000174365	SNHG11	lncRNA	TRUE	213.68	99.99	356.97	Testis	0.78	0.82	22.65	non coding	0
ENSG00000200354	SNORA71D	H/ACA	RF00056	SNORA71	ENSG00000196756	SNHG17	lncRNA	TRUE	100.63	19.13	326.32	Prostate	0.72	0.85	71.2	non coding	7.46
ENSG00000225091	SNORA71A	H/ACA	RF00056	SNORA71	ENSG00000196756	SNHG17	lncRNA	TRUE	40.22	4.52	131.98	Prostate	0.59	0.84	86.16	non coding	0
ENSG00000274309	SNORA71E	H/ACA	RF00056	SNORA71	ENSG00000174365	SNHG11	lncRNA	TRUE	38.59	11.17	141.44	Testis	0.35	0.81	89.38	non coding	0
ENSG00000201512	SNORA71C	H/ACA	RF00056	SNORA71	ENSG00000196756	SNHG17	lncRNA	TRUE	4.33	0.36	19.16	Breast	0.68	0.85	84.58	non coding	0
ENSG00000201393	SNORA71	H/ACA	RF00056	SNORA71	ENSG00000230417	LINC00595	lncRNA	FALSE	0.03	0	0.09		0.49	0.85	66.63	non coding	0
ENSG00000277034	SNORA71	H/ACA	RF00056	SNORA71	ENSG00000196756	SNHG17	lncRNA	FALSE	0.03	0	0.26		0.39	0.8	108.67	non coding	0
ENSG00000201811	SNORA71	H/ACA	RF00056	SNORA71				FALSE	0	0	0		0.43	0.78	0	intergenic	7.46
ENSG00000207067	SNORA72	H/ACA	RF00139	SNORA72	ENSG00000156482	RPL30	protein_coding	TRUE	1126.34	391.85	2233.45	SkeletalMuscle	0.85	0.88	34.15	coding	7.58
ENSG00000207084	SNORA72	H/ACA	RF00139	SNORA72				TRUE	1.82	0.21	3.54	Ovary	0.92	0.85	32.86	intergenic	15.15
ENSG00000201944	SNORA72	H/ACA	RF00139	SNORA72	ENSG00000069275	NUCKS1	protein_coding	FALSE	0.19	0	0.92		0.61	0.84	40.38	coding	0
ENSG00000207249	SNORA72	H/ACA	RF00139	SNORA72				FALSE	0.16	0	0.33		0	0.83	38.33	intergenic	0
ENSG00000200355	SNORA72	H/ACA	RF00139	SNORA72				FALSE	0.09	0	0.34		0.2	0.82	72.45	intergenic	15.5
ENSG00000201898	SNORA72	H/ACA	RF00139	SNORA72	ENSG00000143753	DEGS1	protein_coding	FALSE	0.04	0	0.17		0.15	0.83	76.72	coding	0
ENSG00000206901	SNORA72	H/ACA	RF00139	SNORA72				FALSE	0.02	0	0.2		0.43	0.82	106.86	intergenic	0
ENSG00000252158	SNORA72	H/ACA	RF00139	SNORA72				FALSE	0	0	0		0.06	0.83	0	intergenic	0
ENSG00000200087	SNORA73B	H/ACA	RF00045	SNORA73	ENSG00000242125	SNHG3	lncRNA	TRUE	1154.56	224.9	4386.65	Breast	0.91	0.88	59.07	non coding	0
ENSG00000274266	SNORA73A	H/ACA	RF00045	SNORA73	ENSG00000242125	SNHG3	lncRNA	TRUE	892.24	201.7	3453.11	Breast	0.97	0.86	54.55	non coding	0
ENSG00000199977	SNORA73	H/ACA	RF00045	SNORA73	ENSG00000101752	MIB1	protein_coding	TRUE	0.25	0.01	1.07	Testis	0.12	0.82	58.02	coding	9.76
ENSG00000222145	SNORA73	H/ACA	RF00045	SNORA73	ENSG00000111880	RNGTT	protein_coding	FALSE	0.15	0	0.45		0.24	0.82	61.48	coding	10.58
ENSG00000201348	RNU105B	H/ACA	RF00045	SNORA73	ENSG00000182621	PLCB1	protein_coding	FALSE	0.12	0	0.45		0.02	0.82	68.87	coding	9.62
ENSG00000199212	RNU105C	H/ACA	RF00045	SNORA73				FALSE	0.1	0	0.27		0.14	0.81	44.98	intergenic	4.78
ENSG00000201816	SNORA73	H/ACA	RF00045	SNORA73	ENSG00000206129	AC006305.1	lncRNA	FALSE	0.05	0	0.16		0	0.83	43.43	non coding	0
ENSG00000212402	SNORA74B	H/ACA	RF00090	SNORA74	ENSG00000113732	ATP6V0E1	protein_coding	TRUE	160.11	61.39	289.86	Breast	0.55	0.82	31.54	coding	4.98
ENSG00000200959	SNORA74A	H/ACA	RF00090	SNORA74	ENSG00000281398	SNHG4	lncRNA	TRUE	66.12	10.82	275.7	Breast	0.71	0.79	83.59	non coding	0
ENSG00000288603	SNORA74C-2	H/ACA	RF00090	SNORA74	ENSG00000204152	TIMM23B	protein_coding	TRUE	0.58	0.09	3.31	Testis	0.59	0.84	151.6	coding	0
ENSG00000265733	SNORA74C-1	H/ACA	RF00090	SNORA74	ENSG00000265354	TIMM23	protein_coding	FALSE	0.03	0	0.13		0.64	0.83	90.14	coding	0
ENSG00000272025	SNORA74	H/ACA	RF00090	SNORA74				FALSE	0	0	0.03		0.77	0.75	244.95	intergenic	0
ENSG00000206885	SNORA75	H/ACA	RF00072	SNORA75	ENSG00000115053	NCL	protein_coding	TRUE	146.59	10.56	391.09	Ovary	0.58	0.9	83.4	coding	7.3
ENSG00000212620	SNORA75	H/ACA	RF00072	SNORA75	ENSG00000251321	PCAT4	lncRNA	TRUE	0.13	0	2.3	Prostate	0.08	0.89	244.95	non coding	0
ENSG00000206780	SNORA75B	H/ACA	RF00072	SNORA75				FALSE	0.07	0	0.45		0.03	0.91	125.08	intergenic	7.3
ENSG00000277887	SNORA50C	H/ACA	RF00598	SNORA76	ENSG00000266402	SNHG25	lncRNA	TRUE	908.46	120.6	2000.58	Breast	0.75	0.73	48.42	non coding	0
ENSG00000253007	SNORA50B	H/ACA	RF00598	SNORA76	ENSG00000133424	LARGE1	protein_coding	TRUE	40.07	12.8	82.32	Prostate	0.16	0.68	38.25	coding	0
ENSG00000252122	AC009163.2	H/ACA	RF00598	SNORA76	ENSG00000153774	CFDP1	protein_coding	FALSE	0.07	0	0.52		0.01	0.7	167.49	coding	7.41
ENSG00000280894	SNORA50D	H/ACA	RF00598	SNORA76				FALSE	0.03	0	0.24		0.04	0.74	92.18	intergenic	0
ENSG00000252904	AC010359.1	H/ACA	RF00598	SNORA76				FALSE	0	0	0		0.03	0.67	0	intergenic	7.3
ENSG00000221643	SNORA77	H/ACA	RF00599	SNORA77	ENSG00000058668	ATP2B4	protein_coding	TRUE	740.48	81.65	2490.57	Ovary	0.5	0.86	83.02	coding	0
ENSG00000264346	SNORA77B	H/ACA	RF00599	SNORA77	ENSG00000099901	RANBP1	protein_coding	TRUE	372.93	74.25	863.53	Testis	0.54	0.85	46.78	coding	0
ENSG00000221083	AL096855.1	H/ACA	RF00599	SNORA77	ENSG00000142599	RERE	protein_coding	FALSE	0.01	0	0.11		0.04	0.82	150.21	coding	0
snoDB1225	SNORA77	H/ACA	RF00599	SNORA77				FALSE	0.01	0	0.21		0.01	0.82	244.95	intergenic	23.44
ENSG00000221498	AC064871.1	H/ACA	RF00599	SNORA77				FALSE	0	0	0		0.01	0.83	0	intergenic	0
ENSG00000222489	SNORA79B	H/ACA	RF00600	SNORA79	ENSG00000100814	CCNB1IP1	protein_coding	TRUE	148.34	39.97	288.69	Breast	0.83	0.78	40.26	coding	0
ENSG00000221303	SNORA79	H/ACA	RF00600	SNORA79	ENSG00000165417	GTF2A1	protein_coding	TRUE	18.92	3.28	98.66	Testis	0.94	0.78	102.03	coding	0
ENSG00000207304	SNORA8	H/ACA	RF00393	SNORA8	ENSG00000166012	TAF1D	protein_coding	TRUE	1927.65	441.35	8672.88	Breast	0.88	0.92	60.34	coding	0
ENSG00000207410	AC007448.1	H/ACA	RF00393	SNORA8	ENSG00000285877	AC007448.5	lncRNA	TRUE	0.79	0	3.94	Testis	0.89	0.91	120.53	non coding	0
ENSG00000207100	Z77249.1	H/ACA	RF00393	SNORA8				TRUE	0.42	0.05	1.14	Breast	0.88	0.9	66.54	intergenic	0
ENSG00000206977	AL365205.2	H/ACA	RF00393	SNORA8				FALSE	0.25	0	0.8		0.89	0.88	77.57	intergenic	7.14
ENSG00000212586	AL035555.1	H/ACA	RF00393	SNORA8				FALSE	0.04	0	0.27		0.06	0.89	175.7	intergenic	10.2
ENSG00000221420	SNORA81	H/ACA	RF01241	SNORA81	ENSG00000156976	EIF4A2	protein_coding	TRUE	291.26	19.19	1588.91	Breast	0.92	0.82	127.25	coding	0
ENSG00000238390	AP000254.1	H/ACA	RF01241	SNORA81	ENSG00000142168	SOD1	protein_coding	FALSE	0.18	0	0.67		0.85	0.8	49.64	coding	0
ENSG00000252677	AC106037.1	H/ACA	RF01241	SNORA81				FALSE	0.02	0	0.12		0.91	0.79	105.75	intergenic	5.88
ENSG00000253092	AC092960.2	H/ACA	RF01241	SNORA81	ENSG00000240024	LINC00888	transcribed_unprocessed_pseudogene	FALSE	0.02	0	0.18		0.53	0.75	160.87	non coding	0
ENSG00000239183	SNORA84	H/ACA	RF01229	SNORA84	ENSG00000196305	IARS1	protein_coding	TRUE	88.08	10.52	329.51	Breast	0.82		72.36	coding	0
ENSG00000277184	SNORA9	H/ACA	RF00411	SNORA9	ENSG00000232956	SNHG15	lncRNA	TRUE	1362.34	245.93	7613.98	Breast	0.84	0.91	72.26	non coding	0
ENSG00000206897	SNORA9B	H/ACA	RF00411	SNORA9	ENSG00000111364	DDX55	protein_coding	TRUE	15.1	1.93	59.37	Breast	0.41	0.89	89.23	coding	7.52
ENSG00000199282	AL356754.1	H/ACA	RF00411	SNORA9				FALSE	0.34	0	0.63		0.06	0.86	43	intergenic	0
ENSG00000202231	Z95327.1	H/ACA	RF00411	SNORA9				FALSE	0.13	0	0.31		0.58	0.9	49.26	intergenic	0
ENSG00000238917	SNORD10	C/D	RF01290	SNORD10	ENSG00000161960	EIF4A1	protein_coding	TRUE	1149.88	115.92	2802.06	Breast	0.58		52.83	coding	7.04
ENSG00000221500	SNORD100	C/D	RF00609	SNORD100	ENSG00000112306	RPS12	protein_coding	TRUE	307.89	76.55	755.32	Prostate	0.87		38.81	coding	13.16
ENSG00000206754	SNORD101	C/D	RF00186	SNORD101	ENSG00000112306	RPS12	protein_coding	TRUE	380.85	60.6	1025.06	Ovary	0.75		69.34	coding	0
ENSG00000207500	SNORD102	C/D	RF00187	SNORD102	ENSG00000122026	RPL21	protein_coding	TRUE	243.82	68.93	776.9	Ovary	0.91		60.61	coding	0
NR_003066	SNORD103C	C/D	RF00188	SNORD103	ENSG00000134644	PUM1	protein_coding	TRUE	1043.83	274.87	3224.82	Ovary	0.78		80.84	coding	0
ENSG00000209645	SNORD105	C/D	RF00584	SNORD105	ENSG00000130810	PPAN	protein_coding	TRUE	744.48	22.73	2660.92	Ovary	0.5		88.4	coding	23.53
ENSG00000276314	SNORD107	C/D	RF01164	SNORD107	ENSG00000224078	SNHG14	lncRNA	TRUE	283.33	32.17	801.38	Prostate	0.66		63.94	non coding	0
ENSG00000239014	SNORD108	C/D	RF01158	SNORD108	ENSG00000224078	SNHG14	lncRNA	TRUE	4.4	0	25.59	Brain	0.01		143.61	non coding	0
ENSG00000274640	SNORD109A	C/D	RF01278	SNORD109A	ENSG00000224078	SNHG14	lncRNA	TRUE	28.32	0.11	77.79	Brain	0.9	1	81.25	non coding	0
ENSG00000239169	SNORD109B	C/D	RF01278	SNORD109A	ENSG00000224078	SNHG14	lncRNA	TRUE	1.49	0	15.68	Brain	0.9	1	156.27	non coding	0
ENSG00000238317	SNORD11	C/D	RF01182	SNORD11	ENSG00000055044	NOP58	protein_coding	TRUE	89.47	17.27	269.92	Prostate	0.88	0.9	69.72	coding	0
ENSG00000238819	AC091074.1	C/D	RF01182	SNORD11				FALSE	0.04	0	0.13		0.1	0.9	101.05	intergenic	0
ENSG00000221116	SNORD110	C/D	RF00610	SNORD110	ENSG00000101361	NOP56	protein_coding	TRUE	2774.55	1031.32	9767.02	Breast	0.74		46.2	coding	0
ENSG00000221514	SNORD111B	C/D	RF00611	SNORD111	ENSG00000189091	SF3B3	protein_coding	TRUE	192.34	5.44	848.48	Ovary	0.82	0.86	122.05	coding	0
ENSG00000221066	SNORD111	C/D	RF00611	SNORD111	ENSG00000189091	SF3B3	protein_coding	TRUE	70.85	8.58	214.25	Ovary	0.7	0.86	79.49	coding	10.64
ENSG00000275662	SNORD112	C/D	RF01169	SNORD112	ENSG00000225746	MEG8	lncRNA	TRUE	45.99	3.12	223.76	Ovary	0.32	0.85	94.51	non coding	0
ENSG00000238966	AC090571.1	C/D	RF01169	SNORD112	ENSG00000083168	KAT6A	protein_coding	FALSE	0.3	0	0.85		0.01	0.79	65.71	coding	0
ENSG00000252170	AL138745.1	C/D	RF01169	SNORD112				FALSE	0	0	0.05		0.01	0.82	244.95	intergenic	0
ENSG00000199575	SNORD114-1	C/D	RF00181	SNORD113	ENSG00000225746	MEG8	lncRNA	TRUE	153.6	12.14	509.16	Ovary	0.2	0.81	76.62	non coding	0
ENSG00000202270	SNORD114-12	C/D	RF00181	SNORD113	ENSG00000225746	MEG8	lncRNA	TRUE	131.76	7.85	548.73	Ovary	0.11	0.8	97.74	non coding	0
ENSG00000201839	SNORD114-3	C/D	RF00181	SNORD113	ENSG00000225746	MEG8	lncRNA	TRUE	102.72	7.19	370.46	Ovary	0.28	0.82	76.98	non coding	0
ENSG00000201672	SNORD113-4	C/D	RF00181	SNORD113	ENSG00000225746	MEG8	lncRNA	TRUE	60.82	1.55	317.47	Ovary	0.66	0.75	151.83	non coding	0
ENSG00000200367	SNORD113-8	C/D	RF00181	SNORD113	ENSG00000225746	MEG8	lncRNA	TRUE	58.1	2.4	388.67	Ovary	0.76	0.76	153.44	non coding	0
ENSG00000201950	SNORD113-9	C/D	RF00181	SNORD113	ENSG00000225746	MEG8	lncRNA	TRUE	50.92	3.18	198.37	Ovary	0.89	0.76	98.8	non coding	0
ENSG00000200413	SNORD114-26	C/D	RF00181	SNORD113	ENSG00000225746	MEG8	lncRNA	TRUE	38.38	1.49	142.21	Ovary	0.02	0.83	75.09	non coding	0
ENSG00000201569	SNORD114-17	C/D	RF00181	SNORD113	ENSG00000225746	MEG8	lncRNA	TRUE	35.65	2.47	150.35	Ovary	0.03	0.8	86.93	non coding	0
ENSG00000199593	SNORD114-14	C/D	RF00181	SNORD113	ENSG00000225746	MEG8	lncRNA	TRUE	34.44	3.21	119.2	Ovary	0.06	0.79	65.57	non coding	13.33
ENSG00000200215	SNORD113-6	C/D	RF00181	SNORD113	ENSG00000225746	MEG8	lncRNA	TRUE	34.4	1.26	127.52	Ovary	0.63	0.75	94.92	non coding	0
ENSG00000200632	SNORD113-7	C/D	RF00181	SNORD113	ENSG00000225746	MEG8	lncRNA	TRUE	27.39	1.89	117.96	Ovary	0.6	0.78	108.78	non coding	0
ENSG00000200480	SNORD114-28	C/D	RF00181	SNORD113	ENSG00000225746	MEG8	lncRNA	TRUE	26.67	1.35	74.06	Ovary	0.01	0.83	61.59	non coding	0
ENSG00000202293	SNORD114-22	C/D	RF00181	SNORD113	ENSG00000225746	MEG8	lncRNA	TRUE	24.74	0.05	103.93	Ovary	0	0.82	89.79	non coding	0
ENSG00000201240	SNORD114-9	C/D	RF00181	SNORD113	ENSG00000225746	MEG8	lncRNA	TRUE	20.41	0.37	77.18	Ovary	0	0.83	80.48	non coding	0
ENSG00000200612	SNORD114-25	C/D	RF00181	SNORD113	ENSG00000225746	MEG8	lncRNA	TRUE	18.33	0.35	72.66	Ovary	0.03	0.82	97.6	non coding	0
ENSG00000200406	SNORD114-23	C/D	RF00181	SNORD113	ENSG00000225746	MEG8	lncRNA	TRUE	17.11	0.44	54	Ovary	0.04	0.84	69.33	non coding	13.89
ENSG00000201700	SNORD113-3	C/D	RF00181	SNORD113	ENSG00000225746	MEG8	lncRNA	TRUE	13.51	0.9	64.4	Ovary	0.58	0.76	141.16	non coding	0
ENSG00000272344	SNORD114-21	C/D	RF00181	SNORD113	ENSG00000225746	MEG8	lncRNA	TRUE	7.55	0.3	23.65	Ovary	0	0.83	83.76	non coding	0
ENSG00000202048	SNORD114-20	C/D	RF00181	SNORD113	ENSG00000225746	MEG8	lncRNA	TRUE	7.38	0.24	18.74	Ovary	0.01	0.81	69.12	non coding	13.89
ENSG00000272474	SNORD113-5	C/D	RF00181	SNORD113	ENSG00000225746	MEG8	lncRNA	TRUE	7.32	0.05	34.99	Ovary	0	0.75	109.08	non coding	0
ENSG00000222185	AL132709.6	C/D	RF00181	SNORD113	ENSG00000225746	MEG8	lncRNA	TRUE	3.85	0.52	14.64	Ovary	0.11	0.73	90.67	non coding	0
ENSG00000201247	SNORD114-13	C/D	RF00181	SNORD113	ENSG00000225746	MEG8	lncRNA	TRUE	3.28	0.14	12.69	Ovary	0	0.8	96.29	non coding	0
ENSG00000200608	SNORD114-11	C/D	RF00181	SNORD113	ENSG00000225746	MEG8	lncRNA	TRUE	2.04	0	8.06	Ovary	0	0.81	89.81	non coding	0
ENSG00000201557	SNORD114-15	C/D	RF00181	SNORD113	ENSG00000225746	MEG8	lncRNA	TRUE	1.85	0	6.74	Ovary	0.01	0.83	81.02	non coding	27.78
ENSG00000201710	AL132709.4	C/D	RF00181	SNORD113	ENSG00000225746	MEG8	lncRNA	TRUE	0.35	0	1.43	Ovary	0.01	0.72	71.95	non coding	0
ENSG00000201500	AL132709.3	C/D	RF00181	SNORD113	ENSG00000225746	MEG8	lncRNA	TRUE	0.33	0	1.1	Brain	0.01	0.74	70.9	non coding	0
ENSG00000199942	SNORD114-19	C/D	RF00181	SNORD113	ENSG00000225746	MEG8	lncRNA	TRUE	0.3	0	2.06	Testis	0.08	0.78	95.89	non coding	0
ENSG00000199390	SNORD114-7	C/D	RF00181	SNORD113	ENSG00000225746	MEG8	lncRNA	TRUE	0.27	0	1	Brain	0	0.74	78.04	non coding	12.99
ENSG00000200823	SNORD114-2	C/D	RF00181	SNORD113	ENSG00000225746	MEG8	lncRNA	FALSE	0.26	0	0.8		0.07	0.78	44.48	non coding	0
ENSG00000201036	AL132709.2	C/D	RF00181	SNORD113	ENSG00000225746	MEG8	lncRNA	TRUE	0.24	0	1.1	Brain	0	0.79	82.24	non coding	0
ENSG00000202142	SNORD114-18	C/D	RF00181	SNORD113	ENSG00000225746	MEG8	lncRNA	FALSE	0.24	0	0.89		0.02	0.8	89.29	non coding	13.89
NR_003200	SNORD114-8	C/D	RF00181	SNORD113	ENSG00000225746	MEG8	lncRNA	TRUE	0.24	0	1.44	Testis	0	0.78	92.67	non coding	0
ENSG00000199914	SNORD114-16	C/D	RF00181	SNORD113	ENSG00000225746	MEG8	lncRNA	TRUE	0.17	0	1	Breast	0	0.79	102.4	non coding	14.29
ENSG00000200636	SNORD114-27	C/D	RF00181	SNORD113	ENSG00000225746	MEG8	lncRNA	TRUE	0.17	0	1.53	Testis	0	0.8	128.4	non coding	0
ENSG00000201899	SNORD114-24	C/D	RF00181	SNORD113	ENSG00000225746	MEG8	lncRNA	FALSE	0.17	0	0.63		0	0.77	54.14	non coding	0
ENSG00000222095	AL132709.5	C/D	RF00181	SNORD113	ENSG00000225746	MEG8	lncRNA	FALSE	0.16	0	0.79		0	0.73	85.31	non coding	0
ENSG00000200089	SNORD114-31	C/D	RF00181	SNORD113	ENSG00000225746	MEG8	lncRNA	FALSE	0.14	0	0.87		0.01	0.77	90.64	non coding	0
ENSG00000200279	SNORD114-10	C/D	RF00181	SNORD113	ENSG00000225746	MEG8	lncRNA	FALSE	0.13	0	0.91		0.02	0.79	74.54	non coding	0
ENSG00000201689	SNORD114-29	C/D	RF00181	SNORD113	ENSG00000225746	MEG8	lncRNA	FALSE	0.12	0	0.65		0	0.82	87.4	non coding	0
ENSG00000199798	SNORD114-5	C/D	RF00181	SNORD113	ENSG00000225746	MEG8	lncRNA	FALSE	0.11	0	0.62		0.08	0.82	93.53	non coding	0
ENSG00000200150	AL132709.1	C/D	RF00181	SNORD113	ENSG00000225746	MEG8	lncRNA	FALSE	0.1	0	0.54		0.02	0.71	94.12	non coding	0
ENSG00000201263	SNORD114-6	C/D	RF00181	SNORD113	ENSG00000225746	MEG8	lncRNA	FALSE	0.09	0	0.58		0.01	0.8	89.31	non coding	0
ENSG00000200832	SNORD114-4	C/D	RF00181	SNORD113	ENSG00000225746	MEG8	lncRNA	FALSE	0.09	0	0.49		0.03	0.77	85.97	non coding	13.33
ENSG00000201318	SNORD114-30	C/D	RF00181	SNORD113	ENSG00000225746	MEG8	lncRNA	FALSE	0.02	0	0.2		0	0.77	116.33	non coding	0
ENSG00000201331	SNORD115-23	C/D	RF00105	SNORD115	ENSG00000224078	SNHG14	lncRNA	TRUE	125.48	0.24	936.85	Brain	0.59	0.89	176.26	non coding	0
ENSG00000200593	SNORD115-33	C/D	RF00105	SNORD115	ENSG00000224078	SNHG14	lncRNA	TRUE	90.47	0.41	642.63	Brain	0.16	0.92	165.86	non coding	0
ENSG00000201482	SNORD115-17	C/D	RF00105	SNORD115	ENSG00000224078	SNHG14	lncRNA	TRUE	85.01	0.36	456.63	Brain	0.19	0.92	138.55	non coding	12.2
ENSG00000199311	SNORD115-34	C/D	RF00105	SNORD115	ENSG00000224078	SNHG14	lncRNA	TRUE	81.45	0.21	645.98	Brain	0.08	0.94	175.46	non coding	12.2
ENSG00000200949	SNORD115-32	C/D	RF00105	SNORD115	ENSG00000224078	SNHG14	lncRNA	TRUE	61.54	0.16	434.01	Brain	0.05	0.9	173.93	non coding	0
ENSG00000201943	SNORD115-10	C/D	RF00105	SNORD115	ENSG00000224078	SNHG14	lncRNA	TRUE	58.6	0.17	440.44	Brain	0.12	0.95	179.21	non coding	0
ENSG00000201907	SNORD115-38	C/D	RF00105	SNORD115	ENSG00000224078	SNHG14	lncRNA	TRUE	57.99	0.08	389.7	Brain	0.09	0.93	160.86	non coding	0
ENSG00000201679	SNORD115-15	C/D	RF00105	SNORD115	ENSG00000224078	SNHG14	lncRNA	TRUE	50.23	0.32	362.99	Brain	0.28	0.95	179.7	non coding	12.35
ENSG00000201143	SNORD115-42	C/D	RF00105	SNORD115	ENSG00000224078	SNHG14	lncRNA	TRUE	48.33	0.21	353.95	Brain	0.42	0.95	182.36	non coding	0
ENSG00000200987	SNORD115-30	C/D	RF00105	SNORD115	ENSG00000224078	SNHG14	lncRNA	TRUE	36.57	0.16	251.4	Brain	0.06	0.92	141.35	non coding	12.2
ENSG00000200757	SNORD115-16	C/D	RF00105	SNORD115	ENSG00000224078	SNHG14	lncRNA	TRUE	36.41	0.08	232.02	Brain	0.05	0.94	150.92	non coding	0
ENSG00000200564	SNORD115-39	C/D	RF00105	SNORD115	ENSG00000224078	SNHG14	lncRNA	TRUE	35.36	0.01	220.68	Brain	0.02	0.94	156.01	non coding	0
ENSG00000201969	SNORD115-20	C/D	RF00105	SNORD115	ENSG00000224078	SNHG14	lncRNA	TRUE	30.41	0	219.14	Brain	0.06	0.94	165.33	non coding	12.2
ENSG00000272460	SNORD115-40	C/D	RF00105	SNORD115	ENSG00000224078	SNHG14	lncRNA	TRUE	30.17	0.08	195.72	Brain	0.34	0.94	156.59	non coding	48.78
ENSG00000202261	SNORD115-44	C/D	RF00105	SNORD115	ENSG00000224078	SNHG14	lncRNA	TRUE	30.02	0	176	Brain	0.11	0.94	145.15	non coding	0
ENSG00000200726	SNORD115-8	C/D	RF00105	SNORD115	ENSG00000224078	SNHG14	lncRNA	TRUE	27.15	0.08	199.85	Brain	0.06	0.93	171.92	non coding	12.2
ENSG00000200478	SNORD115-41	C/D	RF00105	SNORD115	ENSG00000224078	SNHG14	lncRNA	TRUE	23.8	0.01	155.74	Brain	0.03	0.94	179.04	non coding	0
ENSG00000199712	SNORD115-2	C/D	RF00105	SNORD115	ENSG00000224078	SNHG14	lncRNA	TRUE	18.83	0	161.92	Brain	0.01	0.9	171.26	non coding	0
ENSG00000199970	SNORD115-3	C/D	RF00105	SNORD115	ENSG00000224078	SNHG14	lncRNA	TRUE	16.42	0	136.02	Brain	0.14	0.92	179.01	non coding	12.2
ENSG00000200503	SNORD115-5	C/D	RF00105	SNORD115	ENSG00000224078	SNHG14	lncRNA	TRUE	11.96	0.01	93.04	Brain	0.09	0.94	152.37	non coding	12.2
ENSG00000202188	SNORD115-31	C/D	RF00105	SNORD115	ENSG00000224078	SNHG14	lncRNA	TRUE	11.17	0	72.02	Brain	0.02	0.93	161.47	non coding	12.2
ENSG00000200638	SNORD115-37	C/D	RF00105	SNORD115	ENSG00000224078	SNHG14	lncRNA	TRUE	9.13	0	73.82	Brain	0.13	0.87	157.85	non coding	0
ENSG00000199960	SNORD115-14	C/D	RF00105	SNORD115	ENSG00000224078	SNHG14	lncRNA	TRUE	8.69	0.06	49.1	Brain	0.16	0.94	157.31	non coding	0
ENSG00000199833	SNORD115-21	C/D	RF00105	SNORD115	ENSG00000224078	SNHG14	lncRNA	TRUE	8.01	0.08	38.34	Brain	0.18	0.95	134.74	non coding	12.35
ENSG00000201634	SNORD115-48	C/D	RF00105	SNORD115	ENSG00000224078	SNHG14	lncRNA	TRUE	7.91	0	45.69	Brain	0.04	0.84	143.64	non coding	0
ENSG00000201992	SNORD115-35	C/D	RF00105	SNORD115	ENSG00000224078	SNHG14	lncRNA	TRUE	7.72	0	45.12	Brain	0.03	0.92	153.9	non coding	0
ENSG00000201326	SNORD115-22	C/D	RF00105	SNORD115	ENSG00000224078	SNHG14	lncRNA	TRUE	7.4	0	53.41	Brain	0.35	0.94	174.63	non coding	0
ENSG00000275524	SNORD115-26	C/D	RF00105	SNORD115	ENSG00000224078	SNHG14	lncRNA	TRUE	5.49	0	36.85	Brain	0.01	0.95	163.43	non coding	0
ENSG00000200680	SNORD115-4	C/D	RF00105	SNORD115	ENSG00000224078	SNHG14	lncRNA	TRUE	3.34	0	17.12	Brain	0.15	0.94	145.46	non coding	0
ENSG00000199968	SNORD115-19	C/D	RF00105	SNORD115	ENSG00000224078	SNHG14	lncRNA	TRUE	3.14	0	32.5	Brain	0.11	0.92	184.46	non coding	12.2
ENSG00000200486	SNORD115-11	C/D	RF00105	SNORD115	ENSG00000224078	SNHG14	lncRNA	TRUE	3.1	0	19.46	Brain	0.08	0.95	154.4	non coding	12.2
ENSG00000199453	SNORD115-12	C/D	RF00105	SNORD115	ENSG00000224078	SNHG14	lncRNA	TRUE	2.66	0	18.47	Brain	0.07	0.95	174.39	non coding	0
ENSG00000199704	SNORD115-29	C/D	RF00105	SNORD115	ENSG00000224078	SNHG14	lncRNA	TRUE	2.13	0	17.65	Brain	0.35	0.95	213.76	non coding	36.59
ENSG00000199782	SNORD115-9	C/D	RF00105	SNORD115	ENSG00000224078	SNHG14	lncRNA	TRUE	1.8	0	11.32	Brain	0	0.95	163.58	non coding	0
ENSG00000202373	SNORD115-43	C/D	RF00105	SNORD115	ENSG00000224078	SNHG14	lncRNA	TRUE	1.71	0	13.63	Brain	0.07	0.95	176.24	non coding	0
ENSG00000200163	SNORD115-18	C/D	RF00105	SNORD115	ENSG00000224078	SNHG14	lncRNA	TRUE	1.56	0	10.11	Brain	0.2	0.92	95.78	non coding	0
ENSG00000202499	SNORD115-36	C/D	RF00105	SNORD115	ENSG00000224078	SNHG14	lncRNA	TRUE	1.47	0	15.5	Brain	0.21	0.95	232.73	non coding	12.2
ENSG00000200812	SNORD115-6	C/D	RF00105	SNORD115	ENSG00000224078	SNHG14	lncRNA	TRUE	1.02	0	6.36	Brain	0.04	0.95	168.01	non coding	36.59
ENSG00000273835	SNORD115-13	C/D	RF00105	SNORD115	ENSG00000224078	SNHG14	lncRNA	TRUE	0.77	0	4.58	Brain	0.26	0.94	119.17	non coding	12.2
ENSG00000199489	SNORD115-25	C/D	RF00105	SNORD115	ENSG00000224078	SNHG14	lncRNA	TRUE	0.69	0	5.19	Brain	0.13	0.92	175.27	non coding	12.2
ENSG00000201831	SNORD115-1	C/D	RF00105	SNORD115	ENSG00000224078	SNHG14	lncRNA	TRUE	0.34	0	3.53	Brain	0	0.92	130.12	non coding	0
ENSG00000212428	AC124303.1	C/D	RF00105	SNORD115	ENSG00000224078	SNHG14	lncRNA	TRUE	0.22	0	1.93	Brain	0	0.87	130.57	non coding	0
ENSG00000212380	SNORD115-45	C/D	RF00105	SNORD115	ENSG00000224078	SNHG14	lncRNA	TRUE	0.19	0	1.8	Brain	0	0.78	190.69	non coding	0
ENSG00000200398	SNORD115-24	C/D	RF00105	SNORD115	ENSG00000224078	SNHG14	lncRNA	TRUE	0.17	0	2.13	Brain	0.02	0.9	168.39	non coding	12.2
ENSG00000201300	SNORD115-27	C/D	RF00105	SNORD115	ENSG00000224078	SNHG14	lncRNA	FALSE	0.13	0	0.75		0.45	0.89	133.28	non coding	0
ENSG00000200801	SNORD115-28	C/D	RF00105	SNORD115	ENSG00000224078	SNHG14	lncRNA	FALSE	0.1	0	0.58		0.48	0.87	88.23	non coding	0
ENSG00000278089	SNORD115-7	C/D	RF00105	SNORD115	ENSG00000224078	SNHG14	lncRNA	FALSE	0.05	0	0.36		0.4	0.91	146.93	non coding	0
ENSG00000212411	SNORD115	C/D	RF00105	SNORD115				FALSE	0	0	0		0.02	0.8	0	intergenic	13.16
ENSG00000276844	SNORD115-46	C/D	RF00105	SNORD115	ENSG00000224078	SNHG14	lncRNA	FALSE	0	0	0.06		0	0.81	244.95	non coding	0
ENSG00000207279	SNORD116-24	C/D	RF00108	SNORD116	ENSG00000224078	SNHG14	lncRNA	TRUE	301.7	44.09	686.14	Prostate	0.49	0.88	58.14	non coding	0
ENSG00000207263	SNORD116-16	C/D	RF00108	SNORD116	ENSG00000224078	SNHG14	lncRNA	TRUE	284.19	38.24	797.42	Prostate	0.59	0.89	71.66	non coding	0
ENSG00000207093	SNORD116-8	C/D	RF00108	SNORD116	ENSG00000224078	SNHG14	lncRNA	TRUE	281.66	28.12	613.31	Prostate	0.62	0.88	60.63	non coding	0
ENSG00000207174	SNORD116-15	C/D	RF00108	SNORD116	ENSG00000224078	SNHG14	lncRNA	TRUE	263.94	19.91	730.74	Prostate	0.57	0.9	71.99	non coding	10.87
ENSG00000207133	SNORD116-7	C/D	RF00108	SNORD116	ENSG00000224078	SNHG14	lncRNA	TRUE	161.72	11.53	377.66	SkeletalMuscle	0.58	0.88	41.09	non coding	0
ENSG00000206727	SNORD116-9	C/D	RF00108	SNORD116	ENSG00000224078	SNHG14	lncRNA	TRUE	153.79	4.64	475.59	Prostate	0.56	0.88	72.84	non coding	0
ENSG00000207063	SNORD116-1	C/D	RF00108	SNORD116	ENSG00000224078	SNHG14	lncRNA	TRUE	142.21	14.92	432.32	Prostate	0.62	0.88	72.48	non coding	0
ENSG00000207442	SNORD116-6	C/D	RF00108	SNORD116	ENSG00000224078	SNHG14	lncRNA	TRUE	133.38	11.98	394.53	Prostate	0.53	0.89	72.71	non coding	0
ENSG00000207001	SNORD116-2	C/D	RF00108	SNORD116	ENSG00000224078	SNHG14	lncRNA	TRUE	130.97	13.48	384.11	Prostate	0.56	0.88	66.67	non coding	0
ENSG00000275127	SNORD116-22	C/D	RF00108	SNORD116	ENSG00000224078	SNHG14	lncRNA	TRUE	124.04	8.52	331.89	Prostate	0.52	0.9	71.34	non coding	0
ENSG00000278715	SNORD116-20	C/D	RF00108	SNORD116	ENSG00000224078	SNHG14	lncRNA	TRUE	106.54	9.15	316.31	Prostate	0.55	0.9	69.45	non coding	10.87
ENSG00000207014	SNORD116-3	C/D	RF00108	SNORD116	ENSG00000224078	SNHG14	lncRNA	TRUE	87.53	0	317.78	Prostate	0.55	0.88	90.26	non coding	0
ENSG00000206621	SNORD116-14	C/D	RF00108	SNORD116	ENSG00000224078	SNHG14	lncRNA	TRUE	74.22	6.25	202.63	SkeletalMuscle	0.59	0.91	66.71	non coding	0
ENSG00000207245	SNORD116-29	C/D	RF00108	SNORD116	ENSG00000224078	SNHG14	lncRNA	TRUE	65.43	6	174.53	SkeletalMuscle	0.17	0.85	65.24	non coding	0
ENSG00000207375	SNORD116-23	C/D	RF00108	SNORD116	ENSG00000224078	SNHG14	lncRNA	TRUE	63.07	6.02	175.06	Prostate	0.55	0.88	78.91	non coding	0
ENSG00000251815	SNORD116-26	C/D	RF00108	SNORD116	ENSG00000224078	SNHG14	lncRNA	TRUE	61.35	5.53	155.14	Prostate	0.01	0.81	55.27	non coding	0
ENSG00000277785	SNORD116-21	C/D	RF00108	SNORD116	ENSG00000224078	SNHG14	lncRNA	TRUE	55.78	0.11	195.85	SkeletalMuscle	0.52	0.9	72.16	non coding	0
ENSG00000252326	SNORD116-25	C/D	RF00108	SNORD116	ENSG00000224078	SNHG14	lncRNA	TRUE	54.22	5.61	133.02	Prostate	0.06	0.8	58.09	non coding	0
ENSG00000207460	SNORD116-19	C/D	RF00108	SNORD116	ENSG00000224078	SNHG14	lncRNA	TRUE	49.81	0.16	149.22	SkeletalMuscle	0.56	0.9	68.31	non coding	10.87
ENSG00000206688	SNORD116-18	C/D	RF00108	SNORD116	ENSG00000224078	SNHG14	lncRNA	TRUE	48.62	0	224	Prostate	0.57	0.9	102.66	non coding	10.87
ENSG00000251896	SNORD116-27	C/D	RF00108	SNORD116	ENSG00000224078	SNHG14	lncRNA	TRUE	25.46	2.03	72.49	Prostate	0.07	0.8	67.42	non coding	0
ENSG00000207191	SNORD116-5	C/D	RF00108	SNORD116	ENSG00000224078	SNHG14	lncRNA	TRUE	19.88	0	81.8	Prostate	0.59	0.88	90.61	non coding	10.53
ENSG00000206609	SNORD116-11	C/D	RF00108	SNORD116	ENSG00000224078	SNHG14	lncRNA	TRUE	12.56	1.51	33.24	Ovary	0.48	0.83	61.77	non coding	0
ENSG00000206656	SNORD116-17	C/D	RF00108	SNORD116	ENSG00000224078	SNHG14	lncRNA	TRUE	11.94	0	58.4	Prostate	0.57	0.9	106.62	non coding	0
ENSG00000207137	SNORD116-13	C/D	RF00108	SNORD116	ENSG00000224078	SNHG14	lncRNA	TRUE	9.24	0.61	26.66	Ovary	0.49	0.83	63.46	non coding	10.87
ENSG00000207197	SNORD116-12	C/D	RF00108	SNORD116	ENSG00000224078	SNHG14	lncRNA	TRUE	5.67	0.81	16.67	Prostate	0.5	0.86	77.65	non coding	0
ENSG00000252985	SNORD116	C/D	RF00108	SNORD116	ENSG00000196814	MVB12B	protein_coding	TRUE	0.29	0	1.19	Brain	0	0.8	98.53	coding	0
ENSG00000202498	SNORD116	C/D	RF00108	SNORD116	ENSG00000042781	USH2A	protein_coding	FALSE	0.27	0	0.76		0.02	0.77	68.35	coding	0
ENSG00000275529	SNORD116-4	C/D	RF00108	SNORD116	ENSG00000224078	SNHG14	lncRNA	TRUE	0.13	0	1.04	Ovary	0.54	0.88	99.5	non coding	10.42
ENSG00000212553	SNORD116	C/D	RF00108	SNORD116				FALSE	0.08	0	0.44		0	0.8	117.23	intergenic	0
ENSG00000200661	SNORD116-10	C/D	RF00108	SNORD116	ENSG00000224078	SNHG14	lncRNA	FALSE	0.02	0	0.2		0.11	0.81	115.1	non coding	0
ENSG00000252277	SNORD116-30	C/D	RF00108	SNORD116	ENSG00000224078	SNHG14	lncRNA	FALSE	0	0	0.04		0.03	0.79	244.95	non coding	0
ENSG00000271852	SNORD11B	C/D	RF01192	SNORD11B	ENSG00000055044	NOP58	protein_coding	TRUE	278.53	62.2	900.99	Ovary	0.66		67.17	coding	0
ENSG00000212304	SNORD12	C/D	RF00581	SNORD12	ENSG00000177410	ZFAS1	lncRNA	TRUE	724.78	185.18	1870.68	Prostate	0.73	0.79	62.36	non coding	0
ENSG00000209042	SNORD12C	C/D	RF00581	SNORD12	ENSG00000177410	ZFAS1	lncRNA	TRUE	399.01	72.81	1449.02	Prostate	0.72	0.8	86.73	non coding	0
ENSG00000222365	SNORD12B	C/D	RF00581	SNORD12	ENSG00000177410	ZFAS1	lncRNA	TRUE	213.38	36.57	444.16	Breast	0.87	0.81	43.89	non coding	0
ENSG00000238300	SNORD121B	C/D	RF01191	SNORD121A	ENSG00000137073	UBAP2	protein_coding	TRUE	45.45	7.42	142.86	SkeletalMuscle	0.66	0.78	52.96	coding	0
ENSG00000238886	SNORD121A	C/D	RF01191	SNORD121A	ENSG00000137073	UBAP2	protein_coding	TRUE	5.61	0.27	14.8	Ovary	0.79	0.78	56.66	coding	0
ENSG00000239112	SNORD123	C/D	RF01156	SNORD123	ENSG00000250786	SNHG18	lncRNA	TRUE	32.72	0.86	178.88	Prostate	0.93		131.1	non coding	0
ENSG00000238793	SNORD124	C/D	RF01211	SNORD124	ENSG00000008838	MED24	protein_coding	TRUE	12.34	2.6	39.59	Ovary	0.61		69.57	coding	0
ENSG00000239127	SNORD125	C/D	RF01200	SNORD125	ENSG00000100280	AP1B1	protein_coding	FALSE	0	0	0		0.82		0	coding	0
ENSG00000238344	SNORD126	C/D	RF01168	SNORD126	ENSG00000100814	CCNB1IP1	protein_coding	TRUE	471.12	72.38	1198.27	SkeletalMuscle	0.97		53.08	coding	0
ENSG00000239043	SNORD127	C/D	RF01186	SNORD127	ENSG00000185246	PRPF39	protein_coding	TRUE	178.62	35.55	319.53	Ovary	0.9		40.98	coding	0
ENSG00000202252	SNORD14C	C/D	RF00016	SNORD14	ENSG00000109971	HSPA8	protein_coding	TRUE	2875.77	142.61	8833.59	Breast	0.85	0.84	74.91	coding	0
ENSG00000207118	SNORD14D	C/D	RF00016	SNORD14	ENSG00000109971	HSPA8	protein_coding	TRUE	1442.48	5.97	5955.37	Breast	0.86	0.87	64.62	coding	11.49
ENSG00000201403	SNORD14B	C/D	RF00016	SNORD14	ENSG00000110700	RPS13	protein_coding	TRUE	208.46	39.83	730.24	Ovary	0.64	0.86	70.79	coding	0
ENSG00000272034	SNORD14A	C/D	RF00016	SNORD14	ENSG00000110700	RPS13	protein_coding	TRUE	92.16	16.72	252.58	Breast	0.49	0.87	50.38	coding	10.99
ENSG00000207445	SNORD15B	C/D	RF00067	SNORD15	ENSG00000149273	RPS3	protein_coding	TRUE	572.15	91.67	1376.28	Breast	0.82	0.76	61.51	coding	0
ENSG00000206941	SNORD15A	C/D	RF00067	SNORD15	ENSG00000149273	RPS3	protein_coding	TRUE	231.48	8.57	902.68	Breast	0.49	0.76	110.94	coding	0
ENSG00000199673	SNORD16	C/D	RF00138	SNORD16	ENSG00000174444	RPL4	protein_coding	TRUE	1439.89	320.92	3732.85	Ovary	0.9		49.46	coding	0
ENSG00000212232	SNORD17	C/D	RF00567	SNORD17	ENSG00000089006	SNX5	protein_coding	TRUE	727.2	114.37	1998.43	Breast	0.73		53.94	coding	4.22
ENSG00000200623	SNORD18A	C/D	RF00093	SNORD18	ENSG00000174444	RPL4	protein_coding	TRUE	749.27	4.48	2215.85	Prostate	0.72	0.83	59.48	coding	13.89
ENSG00000202529	SNORD18B	C/D	RF00093	SNORD18	ENSG00000174444	RPL4	protein_coding	TRUE	31.7	2.5	121.15	Ovary	0.81	0.85	92.47	coding	0
ENSG00000199574	SNORD18C	C/D	RF00093	SNORD18	ENSG00000174444	RPL4	protein_coding	TRUE	15.45	1.89	31.23	Breast	0.82	0.87	44.23	coding	14.49
ENSG00000238503	SNORD18	C/D	RF00093	SNORD18				FALSE	0.02	0	0.09		0	0.86	121.76	intergenic	28.57
ENSG00000200677	SNORD18	C/D	RF00093	SNORD18				FALSE	0.01	0	0.14		0	0.85	126.79	intergenic	0
ENSG00000222345	SNORD19C	C/D	RF00569	SNORD19	ENSG00000163938	GNL3	protein_coding	TRUE	39.24	6.33	125.06	Prostate	0.65	0.76	63.17	coding	0
ENSG00000212493	SNORD19	C/D	RF00569	SNORD19	ENSG00000163938	GNL3	protein_coding	TRUE	0.42	0	2.16	Prostate	0.74	0.76	99.17	coding	0
ENSG00000238862	SNORD19B	C/D	RF01183	SNORD19B	ENSG00000163938	GNL3	protein_coding	TRUE	22.45	1.15	85.69	Ovary	0.49		92.38	coding	0
ENSG00000238942	SNORD2	C/D	RF01299	SNORD2	ENSG00000156976	EIF4A2	protein_coding	TRUE	359.83	68.05	1143.89	Prostate	0.88	0.84	81.95	coding	0
ENSG00000238707	AC025039.1	C/D	RF01299	SNORD2				FALSE	0.02	0	0.07		0.02	0.84	146.83	intergenic	14.49
ENSG00000207280	SNORD20	C/D	RF00217	SNORD20	ENSG00000115053	NCL	protein_coding	TRUE	1190.24	63.16	4424.93	Ovary	0.9		95.92	coding	0
ENSG00000206680	SNORD21	C/D	RF00068	SNORD21	ENSG00000122406	RPL5	protein_coding	TRUE	834.68	138.76	1898.17	SkeletalMuscle	0.89		46.68	coding	0
ENSG00000277194	SNORD22	C/D	RF00099	SNORD22	ENSG00000255717	SNHG1	lncRNA	TRUE	593.04	75.82	1201.86	Breast	0.87	0.73	47.82	non coding	0
ENSG00000278527	SNORD22	C/D	RF00099	SNORD22	ENSG00000255717	SNHG1	lncRNA	FALSE	0.14	0	0.43		0.26	0.73	45.56	non coding	0
ENSG00000221803	SNORD23	C/D	RF00603	SNORD23	ENSG00000105373	NOP53	protein_coding	TRUE	51.44	7.56	123.17	SkeletalMuscle	0.26	0.81	46.67	coding	9.09
ENSG00000221139	AC011774.1	C/D	RF00603	SNORD23	ENSG00000265751	AC015878.1	lncRNA	FALSE	0.05	0	0.42		0	0.81	193.75	non coding	9.62
NR_003942	SNORD76	C/D	RF00069	SNORD24	ENSG00000234741	GAS5	lncRNA	TRUE	2206.23	431.21	5482.41	Ovary	0.64	0.77	56.45	non coding	0
ENSG00000206611	SNORD24	C/D	RF00069	SNORD24	ENSG00000148303	RPL7A	protein_coding	TRUE	578.84	18.22	2332.29	Ovary	0.77	0.77	87.85	coding	0
ENSG00000275043	SNORD25	C/D	RF00054	SNORD25	ENSG00000255717	SNHG1	lncRNA	TRUE	319.26	64.48	1046.47	Ovary	0.56		59.03	non coding	14.49
ENSG00000276788	SNORD26	C/D	RF00087	SNORD26	ENSG00000255717	SNHG1	lncRNA	TRUE	2048.41	361.19	6539.36	Ovary	0.66		64.55	non coding	0
ENSG00000275996	SNORD27	C/D	RF00086	SNORD27	ENSG00000255717	SNHG1	lncRNA	TRUE	2378.62	403.78	7757.11	Breast	0.63	0.88	52.44	non coding	0
ENSG00000252128	SNORD27	C/D	RF00086	SNORD27				FALSE	0.13	0	0.94		0.07	0.88	174.91	intergenic	0
ENSG00000274544	SNORD28	C/D	RF00085	SNORD28	ENSG00000255717	SNHG1	lncRNA	TRUE	309.38	22.65	999.86	Prostate	0.68	0.85	92.45	non coding	0
ENSG00000212295	SNORD28B	C/D	RF00085	SNORD28	ENSG00000285797	AL512658.2	lncRNA	FALSE	0.03	0	0.25		0	0.85	156.34	non coding	0
NR_002559	SNORD29	C/D	RF00070	SNORD29	ENSG00000255717	SNHG1	lncRNA	TRUE	2826.11	370.12	6866.59	Ovary	0.74		55.69	non coding	0
ENSG00000277846	SNORD30	C/D	RF00088	SNORD30	ENSG00000255717	SNHG1	lncRNA	TRUE	271.13	58.55	945.04	Ovary	0.79	0.81	62.22	non coding	0
ENSG00000212611	AC236668.2	C/D	RF00088	SNORD30				FALSE	0.01	0	0.11		0.17	0.81	244.95	intergenic	0
NR_002560	SNORD31	C/D	RF00089	SNORD31	ENSG00000255717	SNHG1	lncRNA	TRUE	547.86	119.96	1352.31	Prostate	0.87	0.9	55.14	non coding	0
ENSG00000201847	SNORD31B	C/D	RF00089	SNORD31	ENSG00000204442	FAM155A	protein_coding	FALSE	0.16	0	0.58		0.01	0.9	44.93	coding	0
ENSG00000199631	SNORD33	C/D	RF00133	SNORD33	ENSG00000142541	RPL13A	protein_coding	TRUE	1236.76	311.92	3234.7	Breast	0.6	0.74	48.44	coding	0
ENSG00000201675	SNORD32A	C/D	RF00133	SNORD33	ENSG00000142541	RPL13A	protein_coding	TRUE	1085.04	260.02	3082.59	Prostate	0.92	0.83	54.82	coding	0
ENSG00000201330	SNORD32B	C/D	RF00133	SNORD33				FALSE	0.16	0	0.48		0.98	0.81	68.18	intergenic	11.9
ENSG00000202503	SNORD34	C/D	RF00147	SNORD34	ENSG00000142541	RPL13A	protein_coding	TRUE	431.35	73.88	1580.63	Prostate	0.55		85.15	coding	0
ENSG00000200259	SNORD35A	C/D	RF00211	SNORD35	ENSG00000142541	RPL13A	protein_coding	TRUE	1234.33	276.14	4177.44	Prostate	0.71	0.79	84.05	coding	23.26
ENSG00000200530	SNORD35B	C/D	RF00211	SNORD35	ENSG00000142534	RPS11	protein_coding	TRUE	1009.49	104.46	2961.16	Ovary	0.49	0.79	84.72	coding	0
ENSG00000252542	SNORD36C	C/D	RF00049	SNORD36	ENSG00000148303	RPL7A	protein_coding	TRUE	629.71	72.17	1615.18	Ovary	0.54	0.75	65.24	coding	0
ENSG00000199744	SNORD36A	C/D	RF00049	SNORD36	ENSG00000148303	RPL7A	protein_coding	TRUE	228.77	3.55	1200.57	Breast	0.75	0.8	117.76	coding	13.7
ENSG00000200831	SNORD36B	C/D	RF00049	SNORD36	ENSG00000148303	RPL7A	protein_coding	TRUE	154.81	10.02	516.9	Ovary	0.67	0.76	90.9	coding	0
ENSG00000253094	AL162853.1	C/D	RF00049	SNORD36				FALSE	0.02	0	0.11		0.68	0.77	117.51	intergenic	0
ENSG00000206775	SNORD37	C/D	RF00440	SNORD37	ENSG00000167658	EEF2	protein_coding	TRUE	64.51	14.8	145.14	Prostate	0.58	0.79	41.43	coding	0
ENSG00000212270	AL359396.1	C/D	RF00440	SNORD37	ENSG00000257986	LINC02306	lncRNA	FALSE	0.02	0	0.33		0	0.79	171.5	non coding	15.38
ENSG00000212377	AL139003.1	C/D	RF00440	SNORD37				FALSE	0	0	0		0	0.76	0	intergenic	0
ENSG00000281859	SNORD38B	C/D	RF00212	SNORD38	ENSG00000142937	RPS8	protein_coding	TRUE	2784.55	469.43	12887	Ovary	0.83	0.87	113.64	coding	0
ENSG00000202031	SNORD38A	C/D	RF00212	SNORD38	ENSG00000142937	RPS8	protein_coding	TRUE	2147.77	231.26	8443.84	Breast	0.67	0.8	63.52	coding	0
ENSG00000207199	SNORD38D	C/D	RF00212	SNORD38				TRUE	0.56	0	2.08	Testis	0.01	0.83	69.91	intergenic	0
ENSG00000207109	SNORD38C	C/D	RF00212	SNORD38	ENSG00000272886	DCP1A	protein_coding	FALSE	0.18	0	0.5		0.2	0.85	54.25	coding	0
ENSG00000200733	AL355821.1	C/D	RF00212	SNORD38				FALSE	0.01	0	0.14		0.04	0.83	244.95	intergenic	0
ENSG00000264294	SNORD55	C/D	RF00157	SNORD39	ENSG00000142937	RPS8	protein_coding	TRUE	612.7	132.53	2027.57	Breast	0.71	0.78	61.05	coding	12.5
ENSG00000264379	SNORD39	C/D	RF00157	SNORD39	ENSG00000171889	MIR31HG	lncRNA	FALSE	0.08	0	0.45		0.5	0.73	61.87	non coding	0
ENSG00000263723	SNORD39	C/D	RF00157	SNORD39	ENSG00000132329	RAMP1	protein_coding	FALSE	0.07	0	0.41		0	0.71	86.88	coding	0
ENSG00000264997	SNORD39	C/D	RF00157	SNORD39				FALSE	0.01	0	0.1		0.07	0.73	160.53	intergenic	0
ENSG00000274535	SNORD39	C/D	RF00157	SNORD39	ENSG00000164123	C4orf45	protein_coding	FALSE	0	0	0.09		0.07	0.7	244.95	coding	0
snoDB1712	SNORD39	C/D	RF00157	SNORD39				FALSE	0	0	0.1		0.11	0.72	244.95	intergenic	27.03
ENSG00000209702	SNORD41	C/D	RF00588	SNORD41	ENSG00000105576	TNPO2	protein_coding	TRUE	603.22	204.87	1468.27	Breast	0.55	0.9	43.51	coding	0
ENSG00000212302	AL135998.2	C/D	RF00588	SNORD41	ENSG00000258458	AL160314.2	lncRNA	FALSE	0.05	0	0.36		0.03	0.9	89.74	non coding	0
ENSG00000238423	SNORD42B	C/D	RF00150	SNORD42	ENSG00000198242	RPL23A	protein_coding	TRUE	682.33	175.95	1915.5	Breast	0.73	0.8	56.7	coding	0
ENSG00000238649	SNORD42A	C/D	RF00150	SNORD42	ENSG00000198242	RPL23A	protein_coding	TRUE	444.38	94.36	1169.49	Breast	0.68	0.76	44.43	coding	0
ENSG00000201209	SNORD42	C/D	RF00150	SNORD42	ENSG00000100154	TTC28	protein_coding	FALSE	0.1	0	0.59		0.18	0.76	91.58	coding	0
ENSG00000202440	SNORD42	C/D	RF00150	SNORD42				FALSE	0.05	0	0.21		0.03	0.82	120.85	intergenic	0
ENSG00000263764	SNORD43	C/D	RF00221	SNORD43	ENSG00000100316	RPL3	protein_coding	TRUE	73.84	6.51	265.62	Ovary	0.73	0.81	78.19	coding	0
snoDB865	SNORD43	C/D	RF00221	SNORD43				FALSE	0.02	0	0.28		0.03	0.77	196.15	intergenic	0
snoDB320	SNORD43L1	C/D	RF00221	SNORD43	ENSG00000054938	CHRDL2	protein_coding	FALSE	0.01	0	0.16		0.1	0.82	244.95	coding	0
NR_002750	SNORD44	C/D	RF00287	SNORD44	ENSG00000234741	GAS5	lncRNA	TRUE	604.51	72.25	2107.23	Breast	0.69	0.8	77.59	non coding	0
ENSG00000200072	AL138691.1	C/D	RF00287	SNORD44				FALSE	0	0	0.05		0.01	0.8	244.95	intergenic	0
ENSG00000201487	SNORD45B	C/D	RF00279	SNORD45	ENSG00000137955	RABGGTB	protein_coding	TRUE	516.25	56.49	2050.07	Ovary	0.55	0.87	61.8	coding	13.89
ENSG00000207241	SNORD45A	C/D	RF00279	SNORD45	ENSG00000137955	RABGGTB	protein_coding	TRUE	306.89	32.04	1116.65	Prostate	0.8	0.85	71.86	coding	0
ENSG00000206620	SNORD45C	C/D	RF00279	SNORD45	ENSG00000137955	RABGGTB	protein_coding	TRUE	111.14	7.45	504.17	Prostate	0.9	0.86	76.2	coding	0
ENSG00000200422	AL590229.1	C/D	RF00279	SNORD45				TRUE	24.5	2.3	74.17	Ovary	0.54	0.85	51.14	intergenic	0
ENSG00000200706	AL033518.1	C/D	RF00279	SNORD45				FALSE	0.17	0	0.7		0	0.85	86.96	intergenic	0
ENSG00000200051	AC011399.1	C/D	RF00279	SNORD45				FALSE	0.01	0	0.07		0.17	0.83	160.78	intergenic	0
snoDB447	SNORD45AL1	C/D	RF00279	SNORD45				FALSE	0	0	0		0.06	0.78	0	intergenic	12.05
ENSG00000276643	AL627443.2	C/D	RF00279	SNORD45	ENSG00000231297	AL627443.1	lncRNA	FALSE	0	0	0.02		0.02	0.84	244.95	non coding	0
ENSG00000200913	SNORD46	C/D	RF00218	SNORD46	ENSG00000142937	RPS8	protein_coding	TRUE	1080.03	97.76	4185.98	Ovary	0.83	0.87	95.04	coding	0
ENSG00000201009	AC009365.1	C/D	RF00218	SNORD46				FALSE	0.19	0	0.82		0.04	0.85	99.08	intergenic	0
ENSG00000251830	FO393410.1	C/D	RF00218	SNORD46				FALSE	0.01	0	0.21		0.01	0.84	244.95	intergenic	9.8
NR_002746	SNORD47	C/D	RF00281	SNORD47	ENSG00000234741	GAS5	lncRNA	TRUE	284.57	43.34	851.36	Prostate	0.77		66.01	non coding	0
ENSG00000201823	SNORD48	C/D	RF00282	SNORD48	ENSG00000204387	SNHG32	lncRNA	TRUE	333.48	72.59	921.34	Prostate	0.84		40.16	non coding	15.62
ENSG00000277370	SNORD49A	C/D	RF00277	SNORD49	ENSG00000175061	SNHG29	lncRNA	TRUE	574.36	155.76	1132.49	SkeletalMuscle	0.69	0.85	47.62	non coding	0
ENSG00000277108	SNORD49B	C/D	RF00277	SNORD49	ENSG00000175061	SNHG29	lncRNA	TRUE	38.2	3.8	87.34	Ovary	0.58	0.85	53.65	non coding	13.89
ENSG00000239195	SNORD5	C/D	RF01161	SNORD5	ENSG00000166012	TAF1D	protein_coding	TRUE	149.56	11.05	616.74	Ovary	0.8	0.89	93	coding	0
ENSG00000238854	AC100803.1	C/D	RF01161	SNORD5				FALSE	0.04	0	0.31		0.05	0.89	154.67	intergenic	0
NR_002743	SNORD50A	C/D	RF00278	SNORD50	ENSG00000203875	SNHG5	lncRNA	TRUE	280.03	32.01	839.45	Ovary	0.85	0.81	79.56	non coding	0
ENSG00000275072	SNORD50B	C/D	RF00278	SNORD50	ENSG00000203875	SNHG5	lncRNA	TRUE	98.65	12.95	281.47	SkeletalMuscle	0.75	0.83	62.07	non coding	0
ENSG00000202335	AC002350.1	C/D	RF00278	SNORD50	ENSG00000111237	VPS29	protein_coding	TRUE	0.36	0	2.04	Testis	0.18	0.81	74.1	coding	0
ENSG00000199857	AC096743.1	C/D	RF00278	SNORD50				FALSE	0	0	0		0.01	0.78	0	intergenic	14.08
ENSG00000207047	SNORD51	C/D	RF00280	SNORD51	ENSG00000114942	EEF1B2	protein_coding	TRUE	41.61	7.11	132.87	Testis	0.9	0.86	72.93	coding	0
ENSG00000202275	AL049840.1	C/D	RF00280	SNORD51	ENSG00000088808	PPP1R13B	protein_coding	FALSE	0.07	0	0.35		0.03	0.86	62.28	coding	0
ENSG00000201754	SNORD52	C/D	RF00276	SNORD52	ENSG00000204387	SNHG32	lncRNA	TRUE	520.96	114.47	1686.6	Ovary	0.81		64.18	non coding	0
ENSG00000265706	SNORD53B	C/D	RF00325	SNORD53/92	ENSG00000163811	WDR43	protein_coding	TRUE	288.56	86.33	853.06	SkeletalMuscle	0.86	0.83	50.7	coding	0
ENSG00000265145	SNORD53	C/D	RF00325	SNORD53/92	ENSG00000163811	WDR43	protein_coding	TRUE	203.11	29.37	582.12	Breast	0.92	0.83	66.87	coding	0
ENSG00000264994	SNORD92	C/D	RF00325	SNORD53/92	ENSG00000163811	WDR43	protein_coding	TRUE	139.15	16.74	380.08	Ovary	0.99	0.79	70.13	coding	0
ENSG00000229686	SNORD56	C/D	RF00275	SNORD56	ENSG00000101361	NOP56	protein_coding	TRUE	283.23	73.55	627.64	Ovary	0.79	0.85	47.29	coding	0
ENSG00000207444	SNORD56B	C/D	RF00275	SNORD56	ENSG00000197555	SIPA1L1	protein_coding	FALSE	0.1	0	0.38		0	0.83	86.5	coding	0
ENSG00000200753	AC004130.1	C/D	RF00275	SNORD56	ENSG00000105855	ITGB8	protein_coding	FALSE	0.07	0	0.22		0	0.8	66.64	coding	0
ENSG00000201151	AL135844.1	C/D	RF00275	SNORD56	ENSG00000088298	EDEM2	protein_coding	FALSE	0.03	0	0.16		0	0.82	82.99	coding	0
ENSG00000200377	AC012501.1	C/D	RF00275	SNORD56	ENSG00000227400	AC012501.2	lncRNA	FALSE	0.02	0	0.23		0.01	0.81	216.2	non coding	0
ENSG00000200112	AC012157.1	C/D	RF00275	SNORD56	ENSG00000257683	LINC02463	lncRNA	FALSE	0.01	0	0.07		0	0.82	160.73	non coding	0
ENSG00000207299	AP000648.1	C/D	RF00275	SNORD56				FALSE	0	0	0		0.02	0.83	0	intergenic	0
ENSG00000199783	AL049759.1	C/D	RF00275	SNORD56				FALSE	0	0	0		0.02	0.82	0	intergenic	0
ENSG00000226572	SNORD57	C/D	RF00274	SNORD57	ENSG00000101361	NOP56	protein_coding	TRUE	1902.56	36.23	7250.85	Breast	0.65		60.25	coding	0
ENSG00000206602	SNORD58A	C/D	RF00151	SNORD58	ENSG00000265681	RPL17	protein_coding	TRUE	1395.5	144.52	4253.2	Ovary	0.73	0.82	71.38	coding	0
ENSG00000271982	SNORD58B	C/D	RF00151	SNORD58	ENSG00000265681	RPL17	protein_coding	TRUE	842.56	132.68	2349	Breast	0.75	0.88	59.2	coding	0
ENSG00000202093	SNORD58C	C/D	RF00151	SNORD58	ENSG00000265681	RPL17	protein_coding	TRUE	809.76	147.07	2123.38	Ovary	0.89	0.84	62.31	coding	0
ENSG00000212615	SNORD58	C/D	RF00151	SNORD58	ENSG00000185246	PRPF39	protein_coding	TRUE	0.39	0	1.27	Prostate	0.07	0.84	71.02	coding	0
ENSG00000207031	SNORD59A	C/D	RF00273	SNORD59	ENSG00000110955	ATP5F1B	protein_coding	TRUE	583.62	149.13	1212.54	SkeletalMuscle	0.6	0.79	39.8	coding	0
NR_003046	SNORD59B	C/D	RF00273	SNORD59	ENSG00000110955	ATP5F1B	protein_coding	TRUE	580.18	90.08	1319.77	Breast	0.76	0.86	44.78	coding	0
ENSG00000252517	AC006196.1	C/D	RF00273	SNORD59				FALSE	0.11	0	0.36		0.15	0.82	32.02	intergenic	0
ENSG00000252682	AL354980.1	C/D	RF00273	SNORD59				FALSE	0	0	0.03		0.97	0.84	244.95	intergenic	0
ENSG00000206630	SNORD60	C/D	RF00271	SNORD60	ENSG00000260260	SNHG19	lncRNA	TRUE	917.52	135.58	1976.44	Prostate	0.66	0.84	53.02	non coding	0
ENSG00000199321	AL512272.1	C/D	RF00271	SNORD60	ENSG00000154493	C10orf90	protein_coding	FALSE	0.03	0	0.17		0.51	0.86	108.21	coding	0
ENSG00000252692	AC244035.3	C/D	RF00271	SNORD60	ENSG00000263961	RHEX	protein_coding	FALSE	0.01	0	0.18		0.01	0.79	244.95	coding	0
ENSG00000206979	SNORD61	C/D	RF00270	SNORD61	ENSG00000147274	RBMX	protein_coding	TRUE	900.21	137.05	2518.74	Ovary	0.65		59.68	coding	0
ENSG00000235284	SNORD62A	C/D	RF00153	SNORD62	ENSG00000130723	PRRC2B	protein_coding	TRUE	270.99	49.79	649.37	Ovary	0.85	0.93	52.93	coding	11.63
ENSG00000231587	SNORD62B	C/D	RF00153	SNORD62	ENSG00000130723	PRRC2B	protein_coding	TRUE	214.87	17.92	509.36	SkeletalMuscle	0.84	0.93	54.56	coding	0
ENSG00000199411	AL929554.1	C/D	RF00153	SNORD62	ENSG00000177239	MAN1B1	protein_coding	TRUE	0.51	0	2.57	Testis	0.06	0.86	60.1	coding	0
ENSG00000206989	SNORD63	C/D	RF00154	SNORD63	ENSG00000113013	HSPA9	protein_coding	TRUE	465.08	85.06	1188.68	Ovary	0.88	0.78	54.77	coding	0
ENSG00000222937	SNORD63B	C/D	RF00154	SNORD63	ENSG00000113013	HSPA9	protein_coding	TRUE	2.97	0.38	7.39	Testis	0.69	0.78	41.86	coding	0
ENSG00000276610	SNORD64	C/D	RF00570	SNORD64	ENSG00000224078	SNHG14	lncRNA	TRUE	210.33	31.48	510.57	SkeletalMuscle	0.58	0.9	54.19	non coding	0
ENSG00000212161	AL590560.1	C/D	RF00570	SNORD64	ENSG00000188004	SNHG28	lncRNA	FALSE	0.06	0	0.3		0.04	0.9	75.38	non coding	0
ENSG00000277512	SNORD65	C/D	RF00571	SNORD65	ENSG00000175061	SNHG29	lncRNA	TRUE	2426.67	470.4	8530.08	Breast	0.81	0.86	51.47	non coding	27.4
ENSG00000238936	SNORD65B	C/D	RF00571	SNORD65				TRUE	30.03	0.8	123.99	Prostate	0.07	0.82	93.34	intergenic	0
ENSG00000212264	SNORD65C	C/D	RF00571	SNORD65				TRUE	2.37	0.09	9.85	Breast	0.31	0.85	66.07	intergenic	14.08
ENSG00000212229	AL591004.1	C/D	RF00571	SNORD65				FALSE	0	0	0		0	0.79	0	intergenic	0
ENSG00000212191	AC017087.1	C/D	RF00571	SNORD65				FALSE	0	0	0		0.04	0.79	0	intergenic	14.08
ENSG00000212158	SNORD66	C/D	RF00572	SNORD66	ENSG00000114867	EIF4G1	protein_coding	TRUE	1039.32	279	1939.52	Liver	0.82	0.81	38.96	coding	0
ENSG00000212532	AL365219.1	C/D	RF00572	SNORD66				FALSE	0.17	0	0.49		0	0.79	64.4	intergenic	0
snoDB636	SNORD66	C/D	RF00572	SNORD66				FALSE	0	0	0		0.05	0.69	0	intergenic	0
ENSG00000212135	SNORD67	C/D	RF00573	SNORD67	ENSG00000175216	CKAP5	protein_coding	TRUE	314.24	74.22	941.97	Ovary	0.9	0.74	77.41	coding	0
ENSG00000252427	AC115088.1	C/D	RF00573	SNORD67	ENSG00000175216	CKAP5	protein_coding	FALSE	0.13	0	0.52		0.17	0.74	57.77	coding	0
ENSG00000212452	SNORD69	C/D	RF00574	SNORD69	ENSG00000163938	GNL3	protein_coding	TRUE	634.17	95.96	1722.15	Prostate	0.89		68.15	coding	0
ENSG00000212309	SNORD70B	C/D	RF00575	SNORD70	ENSG00000055044	NOP58	protein_coding	TRUE	227.86	42.47	618.77	Ovary	0.86	0.92	57.35	coding	0
ENSG00000212534	SNORD70	C/D	RF00575	SNORD70	ENSG00000055044	NOP58	protein_coding	TRUE	106.76	26.6	310.62	Breast	0.85	0.92	42.97	coding	0
ENSG00000223224	SNORD71	C/D	RF00576	SNORD71	ENSG00000166747	AP1G1	protein_coding	TRUE	1238.94	374.61	3416	Breast	0.82	0.83	60.29	coding	0
snoDB776	SNORD71	C/D	RF00576	SNORD71	ENSG00000259200	AC068722.1	lncRNA	FALSE	0	0	0		0.09	0.83	0	non coding	0
ENSG00000212296	SNORD72	C/D	RF00577	SNORD72	ENSG00000145592	RPL37	protein_coding	TRUE	10.04	0.4	61.26	Ovary	0.69		138.32	coding	0
ENSG00000208797	SNORD73A	C/D	RF00071	SNORD73	ENSG00000145425	RPS3A	protein_coding	TRUE	498.76	154.11	1211.98	Ovary	0.81	0.82	40.09	coding	0
ENSG00000201264	SNORD73B	C/D	RF00071	SNORD73	ENSG00000145425	RPS3A	protein_coding	TRUE	1.1	0.07	3.22	Breast	0.77	0.82	42.14	coding	0
NR_002579	SNORD74	C/D	RF00284	SNORD74	ENSG00000234741	GAS5	lncRNA	TRUE	431.55	67.1	1196.06	Ovary	0.8	0.81	62.04	non coding	0
ENSG00000200999	AC107390.1	C/D	RF00284	SNORD74	ENSG00000109680	TBC1D19	protein_coding	FALSE	0.17	0	0.56		0.04	0.83	50.18	coding	0
ENSG00000200897	AC009774.1	C/D	RF00284	SNORD74	ENSG00000151136	BTBD11	protein_coding	FALSE	0.08	0	0.46		0.1	0.83	78.45	coding	0
ENSG00000201666	AC121343.1	C/D	RF00284	SNORD74	ENSG00000169306	IL1RAPL1	protein_coding	FALSE	0.07	0	0.94		0	0.81	176.41	coding	0
ENSG00000201025	SNORD74B	C/D	RF00284	SNORD74				FALSE	0.04	0	0.65		0.03	0.78	175.25	intergenic	13.7
ENSG00000201502	AC126172.1	C/D	RF00284	SNORD74				FALSE	0.03	0	0.26		0.01	0.83	158.39	intergenic	12.5
ENSG00000200206	AC016180.1	C/D	RF00284	SNORD74				FALSE	0.02	0	0.09		0.03	0.83	139.18	intergenic	0
ENSG00000200891	AC063965.1	C/D	RF00284	SNORD74				FALSE	0	0	0		0	0.81	0	intergenic	25.64
NR_003941	SNORD75	C/D	RF00612	SNORD75	ENSG00000234741	GAS5	lncRNA	TRUE	202.01	17.19	664.31	Ovary	0.81	0.83	61.79	non coding	0
ENSG00000221300	AC025750.2	C/D	RF00612	SNORD75				FALSE	0.01	0	0.13		0.23	0.83	244.95	intergenic	0
NR_003943	SNORD77	C/D	RF00591	SNORD77	ENSG00000234741	GAS5	lncRNA	TRUE	14.06	0.32	39.51	Ovary	0.65	0.9	79.16	non coding	14.29
ENSG00000212279	AC012435.1	C/D	RF00591	SNORD77				FALSE	0.01	0	0.11		0.02	0.86	244.95	intergenic	0
ENSG00000212414	SNORD77B	C/D	RF00591	SNORD77				FALSE	0	0	0.07		0.01	0.91	244.95	intergenic	0
ENSG00000212347	AL031584.1	C/D	RF00591	SNORD77				FALSE	0	0	0.06		0.09	0.89	244.95	intergenic	0
ENSG00000212415	AC018515.1	C/D	RF00591	SNORD77				FALSE	0	0	0.07		0	0.88	244.95	intergenic	0
NR_003944	SNORD78	C/D	RF00592	SNORD78	ENSG00000234741	GAS5	lncRNA	TRUE	175.47	12.61	628.73	Breast	0.75	0.88	68.07	non coding	0
ENSG00000212168	AC073875.1	C/D	RF00592	SNORD78				FALSE	0.01	0	0.28		0.01	0.85	244.95	intergenic	15.38
ENSG00000212378	AC092630.1	C/D	RF00592	SNORD78				FALSE	0.01	0	0.14		0.03	0.89	168.86	intergenic	0
NR_003939	SNORD79	C/D	RF00152	SNORD79	ENSG00000234741	GAS5	lncRNA	TRUE	783.25	89.47	2237.17	Ovary	0.62		67.62	non coding	0
NR_003938	SNORD81	C/D	RF00136	SNORD81	ENSG00000234741	GAS5	lncRNA	TRUE	892.52	103.98	2954.96	Ovary	0.87	0.88	68.82	non coding	0
ENSG00000202023	SNORD81	C/D	RF00136	SNORD81				FALSE	0.29	0	0.85		0.01	0.85	78.32	intergenic	0
ENSG00000199934	AC092807.1	C/D	RF00136	SNORD81				FALSE	0.11	0	0.44		0.24	0.88	89.2	intergenic	0
ENSG00000212278	SNORD81	C/D	RF00136	SNORD81				FALSE	0	0	0.05		0	0.8	244.95	intergenic	0
ENSG00000202400	SNORD82	C/D	RF00158	SNORD82	ENSG00000115053	NCL	protein_coding	TRUE	204.91	40.67	549.05	Ovary	0.61		45.64	coding	0
ENSG00000265236	SNORD84	C/D	RF00137	SNORD83	ENSG00000198563	DDX39B	protein_coding	TRUE	767.97	167.64	1663.21	Breast	0.71	0.75	60.7	coding	0
ENSG00000201785	SNORD117	C/D	RF00137	SNORD83	ENSG00000198563	DDX39B	protein_coding	TRUE	448.89	84.12	947.43	Breast	0.75	0.81	40.44	coding	0
ENSG00000223294	SNORD83	C/D	RF00137	SNORD83	ENSG00000153179	RASSF3	protein_coding	FALSE	0	0	0		0.36	0.75	0	coding	0
ENSG00000212498	SNORD86	C/D	RF00594	SNORD86	ENSG00000101361	NOP56	protein_coding	TRUE	0.33	0	1.09	Ovary	0.82		58.93	coding	0
ENSG00000254341	SNORD87	C/D	RF00439	SNORD87	ENSG00000245910	SNHG6	lncRNA	TRUE	563.24	76.28	1423.98	Breast	0.79		60.15	non coding	0
ENSG00000220988	SNORD88C	C/D	RF00604	SNORD88	ENSG00000167747	C19orf48	transcribed_unitary_pseudogene	TRUE	210.41	28.15	814.01	Prostate	0.75	0.87	75.61	non coding	0
ENSG00000221241	SNORD88A	C/D	RF00604	SNORD88	ENSG00000167747	C19orf48	transcribed_unitary_pseudogene	TRUE	187.67	29.04	935.26	Prostate	0.68	0.85	87.73	non coding	10.99
ENSG00000221381	SNORD88B	C/D	RF00604	SNORD88	ENSG00000167747	C19orf48	transcribed_unitary_pseudogene	TRUE	0.54	0	1.47	Prostate	0.63	0.86	60.37	non coding	0
ENSG00000221611	AC007688.1	C/D	RF00604	SNORD88	ENSG00000247498	GPRC5D-AS1	lncRNA	FALSE	0.06	0	0.6		0.01	0.75	142.33	non coding	0
ENSG00000212283	SNORD89	C/D	RF00578	SNORD89	ENSG00000163162	RNF149	protein_coding	TRUE	758.8	204.23	1918.63	Breast	0.82		57.27	coding	0
ENSG00000212447	SNORD90	C/D	RF00579	SNORD90	ENSG00000056586	RC3H2	protein_coding	TRUE	229.25	60.72	1052.68	Ovary	0.75		93.54	coding	0
ENSG00000275084	SNORD91B	C/D	RF00580	SNORD91	ENSG00000167721	TSR1	protein_coding	TRUE	41.4	2.64	134.71	Prostate	0.4	0.84	87.68	coding	0
ENSG00000212163	SNORD91A	C/D	RF00580	SNORD91	ENSG00000167721	TSR1	protein_coding	TRUE	16.43	2.86	56.63	Prostate	0.4	0.84	72.43	coding	0
ENSG00000221740	SNORD93	C/D	RF00606	SNORD93	ENSG00000228649	SNHG26	lncRNA	TRUE	196.15	5.25	817.6	SkeletalMuscle	0.83		88.63	non coding	0
ENSG00000208772	SNORD94	C/D	RF00613	SNORD94	ENSG00000132300	PTCD3	protein_coding	TRUE	571.78	255.06	1190.94	SkeletalMuscle	0.84		30.86	coding	7.3
ENSG00000264549	SNORD95	C/D	RF00189	SNORD95	ENSG00000204628	RACK1	protein_coding	TRUE	2742.43	803.52	5781.2	Ovary	0.78	0.85	42.2	coding	0
ENSG00000200969	AL158154.1	C/D	RF00189	SNORD95				FALSE	0.19	0	0.86		0.03	0.85	72.95	intergenic	0
ENSG00000272296	SNORD96A	C/D	RF00055	SNORD96	ENSG00000204628	RACK1	protein_coding	TRUE	1140.13	172.84	3799.47	Breast	0.76	0.92	71.74	coding	0
ENSG00000208883	SNORD96B	C/D	RF00055	SNORD96	ENSG00000101935	AMMECR1	protein_coding	TRUE	1.34	0.14	3.56	SkeletalMuscle	0.02	0.92	41.31	coding	0
ENSG00000238622	SNORD97	C/D	RF01291	SNORD97	ENSG00000110321	EIF4G2	protein_coding	TRUE	269.46	24.19	891.09	SkeletalMuscle	0.85		70.91	coding	21.13
ENSG00000283551	SNORD98	C/D	RF00607	SNORD98	ENSG00000060339	CCAR1	protein_coding	TRUE	103.09	12.44	293.35	Prostate	1		74.53	coding	0
ENSG00000221539	SNORD99	C/D	RF00608	SNORD99	ENSG00000197989	SNHG12	lncRNA	TRUE	406.81	132.91	964.59	Ovary	0.9		45.79	non coding	0
ENSG00000199753	SNORD104	C/D	RF00289	SNORND104	ENSG00000266402	SNHG25	lncRNA	TRUE	5906.39	653.07	16570	Prostate	0.66		71.97	non coding	0
ENSG00000263934	SNORD3A	C/D	RF00012	U3				TRUE	3251.18	1170.92	7464.55	SkeletalMuscle	0.08	0.98	44.89	intergenic	31.47
ENSG00000264940	SNORD3C	C/D	RF00012	U3				TRUE	26.93	6.44	77.35	Testis	0.02	0.96	69.43	intergenic	0
ENSG00000277947	SNORD3D	C/D	RF00012	U3	ENSG00000262202	AC007952.4	lncRNA	TRUE	14.1	0	60.72	SkeletalMuscle	0.01	0.86	87.66	non coding	18.35
snoDB1989	SNORD3@L38	C/D	RF00012	U3				TRUE	6.93	0.71	22.53	Testis	0	0.84	73.32	intergenic	21.28
snoDB648	U3	C/D	RF00012	U3				TRUE	6.41	0.05	21.97	Testis	0.41	0.9	41.91	intergenic	10.31
snoDB1890	U3	C/D	RF00012	U3	ENSG00000132549	VPS13B	protein_coding	TRUE	6.14	1.25	43.98	Prostate	0	0.92	81.18	coding	0
snoDB364	U3	C/D	RF00012	U3				TRUE	5.86	1.37	24.3	Testis	0.02	0.91	100.68	intergenic	0
ENSG00000262074	SNORD3B-2	C/D	RF00012	U3				TRUE	5.79	0.24	28.2	SkeletalMuscle	0.03	0.99	75.5	intergenic	29.08
ENSG00000265185	SNORD3B-1	C/D	RF00012	U3				TRUE	4.18	0.67	14.87	SkeletalMuscle	0.01	0.99	57.83	intergenic	18.47
ENSG00000201368	U3	C/D	RF00012	U3				TRUE	3.46	0.89	8.16	Breast	0.04	0.86	45.05	intergenic	0
snoDB1771	U3	C/D	RF00012	U3				TRUE	3.26	0.12	11.2	Testis	0	0.89	81.07	intergenic	0
snoDB519	U3	C/D	RF00012	U3				TRUE	3.18	0.54	9.91	Brain	0.06	0.9	53.07	intergenic	0
ENSG00000212195	U3	C/D	RF00012	U3	ENSG00000121101	TEX14	protein_coding	TRUE	3.09	0.38	10.56	SkeletalMuscle	0.57	0.82	62.42	coding	71.43
snoDB1938	U3	C/D	RF00012	U3				TRUE	2.96	0	36.94	Brain	0.14	0.89	155.6	intergenic	0
snoDB751	U3	C/D	RF00012	U3	ENSG00000196323	ZBTB44	protein_coding	TRUE	2.61	0.07	8.83	Testis	0.05	0.91	69.39	coding	0
ENSG00000199666	SNORD3G	C/D	RF00012	U3				TRUE	2.58	0	20.91	Testis	0.03	0.87	141.48	intergenic	4.65
snoDB705	U3	C/D	RF00012	U3				TRUE	1.72	0.49	3.98	Testis	0.08	0.91	46.08	intergenic	0
snoDB1738	U3	C/D	RF00012	U3				TRUE	0.96	0.08	2.81	Prostate	0.07	0.88	44.61	intergenic	0
snoDB1997	SNORD3@L36	C/D	RF00012	U3				TRUE	0.92	0.12	3.65	Testis	0.08	0.82	69.72	intergenic	0
ENSG00000221040	AL355538.1	C/D	RF00012	U3				TRUE	0.9	0.06	3.33	Testis	0.01	0.85	57.87	intergenic	0
snoDB631	U3	C/D	RF00012	U3				TRUE	0.89	0	11.24	Prostate	0	0.91	140.98	intergenic	0
ENSG00000207215	SNORD3H	C/D	RF00012	U3				TRUE	0.87	0	2.58	Testis	0.07	0.87	64.47	intergenic	0
snoDB543	U3	C/D	RF00012	U3				TRUE	0.83	0.1	1.49	SkeletalMuscle	0.1	0.9	40.09	intergenic	20.41
snoDB1272	U3	C/D	RF00012	U3	ENSG00000143552	NUP210L	protein_coding	TRUE	0.76	0.05	2.24	Testis	0.03	0.89	65.18	coding	0
NR_145983	SNORD3P3	C/D	RF00012	U3				TRUE	0.63	0	1.57	Testis	0.02	0.88	43.88	intergenic	0
snoDB1755	U3	C/D	RF00012	U3				TRUE	0.6	0.07	1.12	Testis	0.16	0.88	37.61	intergenic	0
ENSG00000199851	AL121944.1	C/D	RF00012	U3				TRUE	0.56	0	2.14	Testis	0.12	0.85	56.19	intergenic	0
snoDB995	U3	C/D	RF00012	U3	ENSG00000099942	CRKL	protein_coding	TRUE	0.56	0	1.52	Breast	0.1	0.93	50.16	coding	27.03
ENSG00000280704	SNORD3E	C/D	RF00012	U3	ENSG00000120498	TEX11	protein_coding	TRUE	0.56	0	3.75	Testis	0.38	0.88	67.07	coding	4.63
ENSG00000202233	U3	C/D	RF00012	U3				TRUE	0.53	0	2.17	Prostate	0.02	0.86	70.37	intergenic	4.41
snoDB426	U3	C/D	RF00012	U3				TRUE	0.49	0	4.6	Testis	0.03	0.81	129.84	intergenic	12.2
ENSG00000221461	U3	C/D	RF00012	U3				TRUE	0.48	0.08	1.71	SkeletalMuscle	0.1	0.84	67.67	intergenic	0
snoDB1713	U3	C/D	RF00012	U3				TRUE	0.47	0.15	1.03	SkeletalMuscle	0.26	0.88	33.11	intergenic	0
ENSG00000221125	AC011452.1	C/D	RF00012	U3	ENSG00000161640	SIGLEC11	protein_coding	TRUE	0.46	0	3.53	Ovary	0.04	0.82	163.99	coding	4.72
snoDB1695	U3	C/D	RF00012	U3				TRUE	0.45	0	1.18	Testis	0.07	0.91	51.87	intergenic	11.9
snoDB1958	U3	C/D	RF00012	U3				TRUE	0.4	0	1.45	Brain	0.01	0.91	76.85	intergenic	0
snoDB539	U3	C/D	RF00012	U3				TRUE	0.37	0	1.11	Testis	0.03	0.9	51.45	intergenic	13.89
snoDB1699	U3	C/D	RF00012	U3	ENSG00000286329	AC108690.1	lncRNA	TRUE	0.37	0	1.6	Prostate	0.25	0.79	74.53	non coding	0
snoDB1949	U3	C/D	RF00012	U3				TRUE	0.36	0	1.13	Brain		0.84	72.1	intergenic	0
NR_145737	SNORD3F	C/D	RF00012	U3				TRUE	0.36	0.05	1.37	Testis	0.02	0.88	66.1	intergenic	10.2
snoDB1744	U3	C/D	RF00012	U3				TRUE	0.33	0	1.52	Breast	0.06	0.88	66.25	intergenic	0
NR_145754	SNORD3K	C/D	RF00012	U3				TRUE	0.31	0	2.05	Liver	0.15	0.89	77.49	intergenic	10
snoDB1238	U3	C/D	RF00012	U3				FALSE	0.27	0	0.75		0.12	0.87	57.17	intergenic	11.49
ENSG00000212598	U3	C/D	RF00012	U3				FALSE	0.26	0.05	0.7		0.01	0.85	48.72	intergenic	4.72
ENSG00000200318	U3	C/D	RF00012	U3				FALSE	0.25	0.06	0.71		0	0.88	44.88	intergenic	0
ENSG00000212538	U3	C/D	RF00012	U3				TRUE	0.24	0	1.66	Testis	0.09	0.84	115.66	intergenic	4.9
snoDB1759	U3	C/D	RF00012	U3				TRUE	0.23	0	1.3	Brain	0.01	0.85	131.45	intergenic	0
ENSG00000221345	U3	C/D	RF00012	U3				TRUE	0.22	0	2.02	Prostate	0.07	0.85	135.21	intergenic	0
ENSG00000201329	AC022616.1	C/D	RF00012	U3				TRUE	0.22	0	2.55	Testis	0.08	0.86	218.48	intergenic	0
ENSG00000200693	AL136038.1	C/D	RF00012	U3				FALSE	0.2	0	0.83		0.21	0.86	85.43	intergenic	9.8
snoDB831	U3	C/D	RF00012	U3	ENSG00000057019	DCBLD2	protein_coding	TRUE	0.16	0	1.4	Testis	0.06	0.87	112.11	coding	0
ENSG00000221332	U3	C/D	RF00012	U3	ENSG00000118407	FILIP1	protein_coding	FALSE	0.16	0	0.44		0.04	0.83	68	coding	4.81
ENSG00000201674	AC236668.1	C/D	RF00012	U3	ENSG00000241743	XACT	lncRNA	FALSE	0.16	0	0.55		0.03	0.85	69.86	non coding	4.67
ENSG00000212182	U3	C/D	RF00012	U3				FALSE	0.15	0	0.62		0.12	0.85	66.46	intergenic	9.26
ENSG00000221044	U3	C/D	RF00012	U3				FALSE	0.15	0	0.4		0.01	0.83	50	intergenic	0
snoDB1731	U3	C/D	RF00012	U3	ENSG00000175779	LINC02694	lncRNA	FALSE	0.15	0	0.34		0.16	0.9	53.71	non coding	0
snoDB939	U3	C/D	RF00012	U3	ENSG00000132388	UBE2G1	protein_coding	FALSE	0.14	0	0.65		0.06	0.92	104.47	coding	0
ENSG00000281710	U3	C/D	RF00012	U3				FALSE	0.14	0	0.53		0.08	0.87	69.87	intergenic	4.63
ENSG00000221400	SNORD3J	C/D	RF00012	U3				TRUE	0.13	0	1.62	Brain	0.13	0.82	145.79	intergenic	10.53
ENSG00000200538	U3	C/D	RF00012	U3	ENSG00000141293	SKAP1	protein_coding	FALSE	0.12	0	0.58		0.54	0.88	131.25	coding	0
ENSG00000212321	U3	C/D	RF00012	U3				TRUE	0.11	0	1.14	Brain	0.05	0.86	108.71	intergenic	9.09
ENSG00000199856	U3	C/D	RF00012	U3	ENSG00000173482	PTPRM	protein_coding	FALSE	0.11	0	0.31		0.2	0.89	29.07	coding	0
ENSG00000277754	AL355836.2	C/D	RF00012	U3	ENSG00000286551	AL355836.3	lncRNA	FALSE	0.11	0	0.28		0.47	0.88	44.32	non coding	4.63
ENSG00000201346	U3	C/D	RF00012	U3				FALSE	0.1	0.03	0.64		0.03	0.87	87.21	intergenic	0
snoDB410	U3	C/D	RF00012	U3				FALSE	0.09	0	0.78		0.01	0.79	110.53	intergenic	0
snoDB1416	SNORD3@L5	C/D	RF00012	U3	ENSG00000152661	GJA1	protein_coding	FALSE	0.08	0	0.43		0.04	0.81	87.33	coding	4.69
snoDB1700	U3	C/D	RF00012	U3				FALSE	0.08	0	0.46		0.03	0.83	63.91	intergenic	0
ENSG00000212165	U3	C/D	RF00012	U3				FALSE	0.08	0	0.3		0.04	0.85	58.78	intergenic	14.78
snoDB522	U3	C/D	RF00012	U3	ENSG00000115556	PLCD4	protein_coding	FALSE	0.07	0	0.54		0.33	0.89	162.41	coding	0
ENSG00000207119	U3	C/D	RF00012	U3				FALSE	0.07	0	0.22		0	0.84	72.78	intergenic	4.78
ENSG00000271817	U3	C/D	RF00012	U3	ENSG00000171503	ETFDH	protein_coding	FALSE	0.07	0	0.27		0.04	0.86	67.99	coding	4.57
snoDB927	U3	C/D	RF00012	U3	ENSG00000137270	GCM1	protein_coding	FALSE	0.06	0	0.59		0.13	0.88	119.85	coding	0
ENSG00000212539	U3	C/D	RF00012	U3	ENSG00000091157	WDR7	protein_coding	FALSE	0.06	0	0.27		0	0.85	54.27	coding	15
snoDB1948	U3	C/D	RF00012	U3				FALSE	0.06	0	0.38		0.01	0.91	67.38	intergenic	0
snoDB491	U3	C/D	RF00012	U3				FALSE	0.05	0	0.26		0.02	0.88	84.94	intergenic	12.82
ENSG00000273788	U3	C/D	RF00012	U3				FALSE	0.05	0	0.2		0.16	0.85	112.51	intergenic	4.63
snoDB1654	U3	C/D	RF00012	U3	ENSG00000130695	CEP85	protein_coding	FALSE	0.05	0	0.32		0	0.87	94.76	coding	0
ENSG00000221633	U3	C/D	RF00012	U3	ENSG00000114487	MORC1	protein_coding	FALSE	0.05	0	0.46		0	0.85	244.95	coding	9.62
ENSG00000212434	U3	C/D	RF00012	U3	ENSG00000158813	EDA	protein_coding	FALSE	0.04	0	0.25		0.21	0.85	109.27	coding	0
snoDB1980	U3	C/D	RF00012	U3				FALSE	0.04	0	0.21		0.52	0.86	53.59	intergenic	0
ENSG00000221638	U3	C/D	RF00012	U3				FALSE	0.04	0	0.16		0.08	0.83	49.36	intergenic	0
ENSG00000202268	U3	C/D	RF00012	U3				FALSE	0.03	0	0.1		0.01	0.85	57.05	intergenic	4.72
snoDB512	U3	C/D	RF00012	U3	ENSG00000006453	BAIAP2L1	protein_coding	FALSE	0.03	0	0.44		0.09	0.93	234.59	coding	0
snoDB585	U3	C/D	RF00012	U3				FALSE	0.03	0	0.17		0.14	0.88	73.33	intergenic	0
ENSG00000200545	U3	C/D	RF00012	U3	ENSG00000204740	MALRD1	protein_coding	FALSE	0.03	0	0.19		0.11	0.85	171.52	coding	4.61
ENSG00000275154	U3	C/D	RF00012	U3	ENSG00000133962	CATSPERB	protein_coding	FALSE	0.03	0	0.14		0.28	0.84	69.23	coding	9.26
snoDB1939	U3	C/D	RF00012	U3	ENSG00000228922	AC234771.2	unprocessed_pseudogene	FALSE	0.03	0	0.25		0.01	0.9	115.18	non coding	0
ENSG00000221043	U3	C/D	RF00012	U3				FALSE	0.03	0	0.19		0.05	0.84	94.59	intergenic	9.43
ENSG00000221673	U3	C/D	RF00012	U3				FALSE	0.03	0	0.16		0.22	0.81	100.52	intergenic	4.67
snoDB2007	SNORD3@L47	C/D	RF00012	U3	ENSG00000124496	TRERF1	protein_coding	FALSE	0.03	0	0.2		0.1	0.82	76.51	coding	0
ENSG00000199370	AC083849.1	C/D	RF00012	U3	ENSG00000174469	CNTNAP2	protein_coding	FALSE	0.02	0	0.1		0.09	0.83	65.71	coding	9.3
snoDB1032	U3	C/D	RF00012	U3	ENSG00000274015	AL136038.7	lncRNA	FALSE	0.02	0	0.17		0.01	0.91	144.6	non coding	0
snoDB1671	U3	C/D	RF00012	U3	ENSG00000236491	AC234771.4	unprocessed_pseudogene	FALSE	0.02	0	0.15		0.02	0.86	117.9	non coding	8.55
ENSG00000238297	U3	C/D	RF00012	U3	ENSG00000091136	LAMB1	protein_coding	FALSE	0.02	0	0.15		0.02	0.84	72.78	coding	5.21
ENSG00000200492	U3	C/D	RF00012	U3				FALSE	0.02	0	0.11		0.02	0.85	96.94	intergenic	4.74
snoDB1926	U3	C/D	RF00012	U3				FALSE	0.02	0	0.08		0.01	0.85	108.05	intergenic	18.78
ENSG00000222666	U3	C/D	RF00012	U3				FALSE	0.02	0	0.25		0.01	0.81	195.82	intergenic	9.39
snoDB1942	U3	C/D	RF00012	U3	ENSG00000282278	AC058822.1	protein_coding	FALSE	0.02	0	0.29		0.02	0.81	196.32	coding	5.05
snoDB1964	U3	C/D	RF00012	U3				FALSE	0.02	0	0.28		0.01	0.91	194.81	intergenic	0
snoDB387	U3	C/D	RF00012	U3				FALSE	0.01	0	0.12		0.09	0.86	244.95	intergenic	11.76
ENSG00000212211	U3	C/D	RF00012	U3	ENSG00000189283	FHIT	protein_coding	FALSE	0.01	0	0.07		0.01	0.84	122.48	coding	0
snoDB616	U3	C/D	RF00012	U3				FALSE	0.01	0	0.11		0.19	0.83	159.16	intergenic	0
ENSG00000200222	U3	C/D	RF00012	U3				FALSE	0.01	0	0.08		0.09	0.87	75.95	intergenic	4.69
ENSG00000212422	U3	C/D	RF00012	U3				FALSE	0.01	0	0.12		0.01	0.84	214.45	intergenic	0
snoDB1611	U3	C/D	RF00012	U3				FALSE	0.01	0	0.11		0	0.9	158.29	intergenic	0
snoDB1698	U3	C/D	RF00012	U3				FALSE	0.01	0	0.12		0.02	0.9	170.97	intergenic	0
ENSG00000275900	AC012588.2	C/D	RF00012	U3	ENSG00000265369	PCAT18	lncRNA	FALSE	0.01	0	0.06		0.04	0.82	120.42	non coding	9.35
ENSG00000212610	U3	C/D	RF00012	U3				FALSE	0.01	0	0.11		0.22	0.84	108.41	intergenic	0
ENSG00000212551	U3	C/D	RF00012	U3	ENSG00000285283	AL035078.4	protein_coding	FALSE	0.01	0	0.05		0	0.86	136.65	coding	9.52
NR_145772	SNORD3I	C/D	RF00012	U3				FALSE	0.01	0	0.05		0.08	0.88	219.71	intergenic	10.87
snoDB940	U3	C/D	RF00012	U3				FALSE	0	0	0.05		0.03	0.86	244.95	intergenic	0
snoDB1384	SNORD3@L11	C/D	RF00012	U3				FALSE	0	0	0.03		0.01	0.82	244.95	intergenic	0
ENSG00000221455	U3	C/D	RF00012	U3				FALSE	0	0	0.05		0.1	0.84	173.94	intergenic	9.39
snoDB1638	U3	C/D	RF00012	U3				FALSE	0	0	0.07		0.03	0.84	166.24	intergenic	0
snoDB1653	U3	C/D	RF00012	U3				FALSE	0	0	0.05		0.03	0.82	159.79	intergenic	5.52
snoDB1707	U3	C/D	RF00012	U3				FALSE	0	0	0.06		0.03	0.86	156.18	intergenic	0
ENSG00000212479	U3	C/D	RF00012	U3				FALSE	0	0	0.03		0.01	0.83	244.95	intergenic	13.95
ENSG00000212511	U3	C/D	RF00012	U3				FALSE	0	0	0.05		0.01	0.85	244.95	intergenic	4.55
snoDB1758	U3	C/D	RF00012	U3				FALSE	0	0	0.04		0.09	0.8	244.95	intergenic	0
snoDB1960	U3	C/D	RF00012	U3				FALSE	0	0	0.1		0.07	0.91	244.95	intergenic	0
ENSG00000221496	U3	C/D	RF00012	U3				FALSE	0	0	0.03		0.35	0.85	244.95	intergenic	4.18
snoDB2021	U3	C/D	RF00012	U3				FALSE	0	0	0		0.29	0.92	0	intergenic	0
ENSG00000276366	U3	C/D	RF00012	U3				FALSE	0	0	0.04		0.01	0.82	244.95	intergenic	4.39
ENSG00000200463	SNORD118	C/D	RF00096	U8	ENSG00000179029	TMEM107	protein_coding	TRUE	1767.08	165.23	5538.49	Testis	0.8	0.84	85.53	coding	44.78
ENSG00000200496	U8	C/D	RF00096	U8				TRUE	70.86	0.5	642.18	Testis	0	0.83	129.63	intergenic	14.93
ENSG00000239142	U8	C/D	RF00096	U8				TRUE	3.94	0.31	16.08	Testis	0	0.76	98.25	intergenic	7.35
ENSG00000202269	U8	C/D	RF00096	U8				TRUE	0.58	0	2.75	Testis	0.01	0.81	121.37	intergenic	7.41
ENSG00000202537	AC009408.1	C/D	RF00096	U8				TRUE	0.32	0	1.67	Testis	0.07	0.82	100.53	intergenic	0
ENSG00000206987	AC135983.1	C/D	RF00096	U8	ENSG00000261279	ULK4P1	transcribed_unprocessed_pseudogene	TRUE	0.32	0	2.56	Ovary	0.01	0.83	91.17	non coding	7.52
ENSG00000212144	U8	C/D	RF00096	U8				TRUE	0.24	0	1.62	Testis	0.03	0.81	131.28	intergenic	0
ENSG00000200026	U8	C/D	RF00096	U8				FALSE	0.19	0	0.95		0.04	0.83	126	intergenic	0
ENSG00000212249	U8	C/D	RF00096	U8				FALSE	0.14	0	0.52		0.19	0.78	99.12	intergenic	0
ENSG00000201810	U8	C/D	RF00096	U8				FALSE	0.1	0	0.63		0.01	0.81	99.19	intergenic	0
ENSG00000201809	U8	C/D	RF00096	U8				TRUE	0.09	0	1.14	Testis	0.09	0.79	169.11	intergenic	0
ENSG00000212581	U8	C/D	RF00096	U8				FALSE	0.06	0	0.43		0.05	0.8	92.9	intergenic	7.52
ENSG00000201398	U8	C/D	RF00096	U8				FALSE	0.06	0	0.39		0.03	0.8	104.47	intergenic	22.06
ENSG00000199713	AC104365.1	C/D	RF00096	U8				FALSE	0.04	0	0.21		0.09	0.83	61.92	intergenic	0
ENSG00000207432	U8	C/D	RF00096	U8	ENSG00000178081	ULK4P3	transcribed_unprocessed_pseudogene	FALSE	0.02	0	0.21		0.01	0.82	194.49	non coding	0
ENSG00000238519	U8	C/D	RF00096	U8	ENSG00000166664	CHRFAM7A	protein_coding	FALSE	0.02	0	0.15		0.04	0.83	155.67	coding	0
ENSG00000212145	U8	C/D	RF00096	U8	ENSG00000168038	ULK4	protein_coding	FALSE	0.02	0	0.22		0	0.79	148.07	coding	0
ENSG00000212594	U8	C/D	RF00096	U8	ENSG00000136011	STAB2	protein_coding	FALSE	0.01	0	0.2		0.01	0.8	159.1	coding	7.58
ENSG00000207430	AC026150.1	C/D	RF00096	U8	ENSG00000260128	ULK4P2	transcribed_unprocessed_pseudogene	FALSE	0	0	0.02		0.01	0.83	151.62	non coding	0
ENSG00000200191	U8	C/D	RF00096	U8				FALSE	0	0	0.06		0.01	0.79	244.95	intergenic	7.58
ENSG00000200084	SNORD68	C/D	RF00324	snoMBII-202	ENSG00000167526	RPL13	protein_coding	TRUE	3930.51	891.34	12311.4	Breast	0.65	0.75	61.2	coding	0
ENSG00000212618	AC090286.2	C/D	RF00324	snoMBII-202				FALSE	0	0	0.07		0.17	0.75	244.95	intergenic	0
ENSG00000199961	SNORD1B	C/D	RF00213	snoR38	ENSG00000163597	SNHG16	lncRNA	TRUE	382.64	41.21	1504.53	Ovary	0.57	0.78	74.27	non coding	23.81
ENSG00000274091	SNORD1C	C/D	RF00213	snoR38	ENSG00000163597	SNHG16	lncRNA	TRUE	276.49	22.76	875.22	Breast	0.61	0.79	51.68	non coding	0
ENSG00000278261	SNORD1A	C/D	RF00213	snoR38	ENSG00000163597	SNHG16	lncRNA	TRUE	14.55	0.9	41.12	Ovary	0.56	0.77	72.89	non coding	13.89
ENSG00000238531	SNORD105B	C/D	RF01173	snoU105B	ENSG00000130810	PPAN	protein_coding	TRUE	1101.19	376.02	3896.97	Breast	0.39		37.84	coding	0
ENSG00000238835	SCARNA18	H/ACA	RF01233	snoU109	ENSG00000174695	TMEM167A	protein_coding	TRUE	203.5	42.25	1098.21	Breast	0.82	0.83	78.34	coding	0
ENSG00000238754	SCARNA18B	H/ACA	RF01233	snoU109	ENSG00000116750	UCHL5	protein_coding	TRUE	0.24	0	1.36	Testis	0.83	0.84	134.49	coding	14.81
ENSG00000238832	AC004839.1	H/ACA	RF01233	snoU109	ENSG00000075790	BCAP29	protein_coding	FALSE	0.1	0	0.63		0.03	0.79	113.59	coding	0
ENSG00000238575	AP005136.1	H/ACA	RF01233	snoU109				FALSE	0.02	0	0.39		0.38	0.81	218.76	intergenic	7.41
ENSG00000239197	AC090985.1	H/ACA	RF01233	snoU109	ENSG00000140557	ST8SIA2	protein_coding	FALSE	0.01	0	0.04		0.32	0.76	179.65	coding	0
ENSG00000252640	AC126773.2	H/ACA	RF01233	snoU109				FALSE	0.01	0	0.07		0.03	0.77	158.47	intergenic	0
ENSG00000252040	AC126773.1	H/ACA	RF01233	snoU109				FALSE	0	0	0		0	0.76	0	intergenic	0
ENSG00000238410	AC007099.3	H/ACA	RF01233	snoU109				FALSE	0	0	0.05		0.28	0.79	244.95	intergenic	0
ENSG00000239039	SNORD13	C/D	RF01210	snoU13				TRUE	1070.86	186.48	2222.92	Testis	0.69	0.81	41.68	intergenic	38.46
ENSG00000239128	SNORD13P3	C/D	RF01210	snoU13	ENSG00000088727	KIF9	protein_coding	TRUE	5.76	1	25.2	Testis	0.05	0.81	65.62	coding	0
ENSG00000238311	SNORD13E	C/D	RF01210	snoU13	ENSG00000174485	DENND4A	protein_coding	TRUE	2.73	0.35	10.93	Testis	0.07	0.81	61.2	coding	0
snoDB442	snoU13	C/D	RF01210	snoU13	ENSG00000157800	SLC37A3	protein_coding	TRUE	1.3	0	5.49	Testis	0.02	0.77	56.06	coding	0
ENSG00000239079	AP002762.1	C/D	RF01210	snoU13				TRUE	0.83	0.05	3.58	Testis	0.03	0.79	80.5	intergenic	9.62
snoDB1292	snoU13	C/D	RF01210	snoU13	ENSG00000101596	SMCHD1	protein_coding	TRUE	0.79	0	2.97	Testis	0.1	0.8	76.48	coding	25.42
NR_145733	SNORD13G	C/D	RF01210	snoU13				TRUE	0.62	0	12.46	Testis	0.02	0.78	239.18	intergenic	9.52
snoDB993	snoU13	C/D	RF01210	snoU13	ENSG00000104517	UBR5	protein_coding	TRUE	0.47	0	1.19	Prostate	0.03	0.81	62.05	coding	9.09
snoDB338	snoU13	C/D	RF01210	snoU13	ENSG00000116489	CAPZA1	protein_coding	TRUE	0.46	0	2.39	Breast	0.08	0.83	79.91	coding	0
snoDB714	snoU13	C/D	RF01210	snoU13	ENSG00000112981	NME5	protein_coding	TRUE	0.42	0	3.29	Testis	0.01	0.78	108.56	coding	0
snoDB534	snoU13	C/D	RF01210	snoU13	ENSG00000158169	FANCC	protein_coding	TRUE	0.4	0	1.36	Testis	0	0.81	94.5	coding	0
snoDB895	snoU13	C/D	RF01210	snoU13				TRUE	0.34	0	1.24	Testis	0.02	0.77	81.59	intergenic	9.71
snoDB1152	snoU13	C/D	RF01210	snoU13	ENSG00000164300	SERINC5	protein_coding	TRUE	0.32	0	1.15	Prostate	0.03	0.8	65.67	coding	0
snoDB1183	snoU13	C/D	RF01210	snoU13	ENSG00000007168	PAFAH1B1	protein_coding	TRUE	0.3	0	1.13	Brain	0.01	0.76	57.83	coding	19.23
ENSG00000238906	AC004912.1	C/D	RF01210	snoU13	ENSG00000122574	WIPF3	protein_coding	TRUE	0.29	0	1.03	Testis	0.41	0.8	79.17	coding	19.05
ENSG00000238498	SNORD13P1	C/D	RF01210	snoU13				TRUE	0.29	0	1.15	Testis	0.01	0.83	106.82	intergenic	0
snoDB1214	snoU13	C/D	RF01210	snoU13	ENSG00000059728	MXD1	protein_coding	FALSE	0.28	0	0.87		0	0.77	49.51	coding	9.52
snoDB392	snoU13	C/D	RF01210	snoU13	ENSG00000155849	ELMO1	protein_coding	TRUE	0.25	0	1.89	Breast	0.01	0.78	79.22	coding	9.8
snoDB424	snoU13	C/D	RF01210	snoU13				TRUE	0.25	0	2.05	Testis	0	0.78	106.85	intergenic	0
snoDB677	snoU13	C/D	RF01210	snoU13	ENSG00000261556	SMG1P7	transcribed_unprocessed_pseudogene	FALSE	0.25	0	0.86		0.01	0.78	75.17	non coding	0
ENSG00000238387	AC122179.1	C/D	RF01210	snoU13	ENSG00000166483	WEE1	protein_coding	FALSE	0.24	0	0.86		0.01	0.81	65.84	coding	19.23
snoDB1219	snoU13	C/D	RF01210	snoU13	ENSG00000095015	MAP3K1	protein_coding	TRUE	0.24	0	1.13	Breast	0.15	0.77	90.02	coding	17.86
snoDB628	snoU13	C/D	RF01210	snoU13				TRUE	0.23	0	1.51	Testis	0.09	0.82	112.48	intergenic	28.3
snoDB787	snoU13	C/D	RF01210	snoU13	ENSG00000008294	SPAG9	protein_coding	TRUE	0.22	0	1.02	Testis	0.3	0.77	58.42	coding	0
snoDB1105	snoU13	C/D	RF01210	snoU13	ENSG00000205302	SNX2	protein_coding	FALSE	0.22	0	0.72		0.01	0.81	66.03	coding	0
snoDB582	snoU13	C/D	RF01210	snoU13	ENSG00000104154	SLC30A4	protein_coding	TRUE	0.21	0	1.58	Prostate	0.01	0.79	180.67	coding	0
snoDB265	snoU13	C/D	RF01210	snoU13	ENSG00000175115	PACS1	protein_coding	FALSE	0.2	0	0.8		0.1	0.79	92.97	coding	0
snoDB378	snoU13	C/D	RF01210	snoU13	ENSG00000063587	ZNF275	protein_coding	FALSE	0.2	0	0.63		0.02	0.78	49.51	coding	19.23
snoDB1046	snoU13	C/D	RF01210	snoU13	ENSG00000151694	ADAM17	protein_coding	TRUE	0.2	0	1.09	Ovary	0.1	0.78	89.2	coding	0
snoDB604	snoU13	C/D	RF01210	snoU13	ENSG00000215712	TMEM242	protein_coding	TRUE	0.19	0	1.59	Testis	0.04	0.81	116.63	coding	0
snoDB1162	snoU13	C/D	RF01210	snoU13	ENSG00000174373	RALGAPA1	protein_coding	FALSE	0.19	0	0.61		0	0.79	74.17	coding	0
snoDB1259	snoU13	C/D	RF01210	snoU13				FALSE	0.19	0	0.55		0.01	0.81	50.26	intergenic	9.62
snoDB1752	snoU13	C/D	RF01210	snoU13	ENSG00000088179	PTPN4	protein_coding	FALSE	0.19	0	0.62		0.05	0.79	38.62	coding	0
ENSG00000238645	AC079416.1	C/D	RF01210	snoU13				TRUE	0.18	0	1.46	Testis	0.38	0.81	119.15	intergenic	0
snoDB479	snoU13	C/D	RF01210	snoU13	ENSG00000065526	SPEN	protein_coding	FALSE	0.18	0	0.52		0	0.81	61.77	coding	0
ENSG00000238295	AC019080.2	C/D	RF01210	snoU13	ENSG00000116044	NFE2L2	protein_coding	FALSE	0.17	0	0.79		0.01	0.81	92.34	coding	0
snoDB407	snoU13	C/D	RF01210	snoU13	ENSG00000163453	IGFBP7	protein_coding	TRUE	0.17	0	1.65	Testis	0.02	0.82	146.54	coding	0
snoDB978	snoU13	C/D	RF01210	snoU13	ENSG00000147419	CCDC25	protein_coding	FALSE	0.17	0	0.87		0.01	0.79	67.43	coding	0
ENSG00000238372	AP001329.1	C/D	RF01210	snoU13	ENSG00000104490	NCALD	protein_coding	FALSE	0.16	0	0.7		0.01	0.8	64.39	coding	9.52
snoDB613	snoU13	C/D	RF01210	snoU13				TRUE	0.16	0	1.23	Testis	0.1	0.8	116.83	intergenic	0
snoDB780	snoU13	C/D	RF01210	snoU13	ENSG00000183715	OPCML	protein_coding	TRUE	0.16	0	1.79	Brain	0.01	0.76	244.95	coding	9.8
snoDB873	snoU13	C/D	RF01210	snoU13	ENSG00000116539	ASH1L	protein_coding	FALSE	0.16	0	0.68		0.01	0.78	54.72	coding	0
snoDB1211	snoU13	C/D	RF01210	snoU13	ENSG00000137145	DENND4C	protein_coding	FALSE	0.16	0	0.56		0.18	0.79	57.24	coding	0
snoDB1168	snoU13	C/D	RF01210	snoU13	ENSG00000184903	IMMP2L	protein_coding	FALSE	0.15	0	0.6		0.01	0.79	100.91	coding	0
snoDB579	snoU13	C/D	RF01210	snoU13	ENSG00000166164	BRD7	protein_coding	FALSE	0.14	0	0.5		0.01	0.79	66.74	coding	0
snoDB621	snoU13	C/D	RF01210	snoU13	ENSG00000128245	YWHAH	protein_coding	FALSE	0.14	0	0.8		0.01	0.81	113.44	coding	9.71
snoDB1213	snoU13	C/D	RF01210	snoU13	ENSG00000130707	ASS1	protein_coding	FALSE	0.14	0	0.91		0.01	0.78	138.45	coding	0
snoDB1746	snoU13	C/D	RF01210	snoU13	ENSG00000167703	SLC43A2	protein_coding	FALSE	0.14	0	0.58		0	0.79	54.95	coding	9.62
snoDB620	snoU13	C/D	RF01210	snoU13	ENSG00000137845	ADAM10	protein_coding	FALSE	0.13	0	0.59		0.01	0.81	77.33	coding	9.62
snoDB1009	snoU13	C/D	RF01210	snoU13				TRUE	0.13	0	1.33	Testis	0.06	0.79	135.46	intergenic	0
snoDB1058	snoU13	C/D	RF01210	snoU13	ENSG00000134758	RNF138	protein_coding	FALSE	0.13	0	0.55		0.02	0.81	70.19	coding	9.71
snoDB25	snoU13	C/D	RF01210	snoU13	ENSG00000164916	FOXK1	protein_coding	FALSE	0.12	0	0.53		0.01	0.78	82.84	coding	0
snoDB516	snoU13	C/D	RF01210	snoU13				FALSE	0.12	0	0.86		0.02	0.77	107.16	intergenic	20
snoDB532	snoU13	C/D	RF01210	snoU13	ENSG00000101745	ANKRD12	protein_coding	FALSE	0.12	0	0.56		0.11	0.8	94.55	coding	0
snoDB678	snoU13	C/D	RF01210	snoU13	ENSG00000065665	SEC61A2	protein_coding	FALSE	0.12	0	0.95		0.04	0.77	123.55	coding	0
snoDB765	snoU13	C/D	RF01210	snoU13	ENSG00000165156	ZHX1	protein_coding	FALSE	0.12	0	0.31		0	0.8	29.77	coding	0
snoDB920	snoU13	C/D	RF01210	snoU13	ENSG00000141568	FOXK2	protein_coding	FALSE	0.12	0	0.59		0	0.75	84.77	coding	0
snoDB1063	snoU13	C/D	RF01210	snoU13	ENSG00000173120	KDM2A	protein_coding	FALSE	0.12	0	0.6		0.01	0.78	49.86	coding	0
snoDB1234	snoU13	C/D	RF01210	snoU13	ENSG00000108055	SMC3	protein_coding	FALSE	0.12	0	0.61		0.03	0.78	98.56	coding	0
snoDB1016	snoU13	C/D	RF01210	snoU13	ENSG00000198246	SLC29A3	protein_coding	FALSE	0.11	0	0.32		0.01	0.8	60.92	coding	9.62
snoDB1039	snoU13	C/D	RF01210	snoU13	ENSG00000047315	POLR2B	protein_coding	FALSE	0.11	0	0.5		0.03	0.78	51.66	coding	0
snoDB1101	snoU13	C/D	RF01210	snoU13				FALSE	0.11	0	0.45		0	0.79	61.7	intergenic	0
snoDB1210	snoU13	C/D	RF01210	snoU13	ENSG00000042429	MED17	protein_coding	FALSE	0.11	0	0.51		0.01	0.78	102.03	coding	9.9
ENSG00000238804	AC091133.2	C/D	RF01210	snoU13				TRUE	0.11	0	1.08	Liver	0.05	0.8	105.84	intergenic	0
snoDB293	snoU13	C/D	RF01210	snoU13	ENSG00000163697	APBB2	protein_coding	FALSE	0.1	0	0.65		0.01	0.79	66.64	coding	9.35
snoDB672	snoU13	C/D	RF01210	snoU13	ENSG00000138411	HECW2	protein_coding	FALSE	0.1	0	0.66		0.02	0.78	108.7	coding	0
snoDB804	snoU13	C/D	RF01210	snoU13				FALSE	0.1	0	0.53		0.09	0.78	83.64	intergenic	0
snoDB292	snoU13	C/D	RF01210	snoU13	ENSG00000066739	ATG2B	protein_coding	FALSE	0.09	0	0.39		0.04	0.78	72.53	coding	10.31
snoDB372	snoU13	C/D	RF01210	snoU13	ENSG00000183722	LHFPL6	protein_coding	FALSE	0.09	0	0.51		0	0.8	102.38	coding	9.8
snoDB673	snoU13	C/D	RF01210	snoU13	ENSG00000133401	PDZD2	protein_coding	FALSE	0.09	0	0.67		0	0.79	137.21	coding	9.62
snoDB903	snoU13	C/D	RF01210	snoU13	ENSG00000158528	PPP1R9A	protein_coding	FALSE	0.09	0	0.82		0.17	0.79	105.14	coding	0
snoDB1970	snoU13	C/D	RF01210	snoU13				FALSE	0.09	0	0.38		0.03	0.79	31.23	intergenic	19.23
NR_145738	SNORD13F	C/D	RF01210	snoU13	ENSG00000087365	SF3B2	protein_coding	FALSE	0.09	0	0.55		0.01	0.83	130.93	coding	11.76
snoDB318	snoU13	C/D	RF01210	snoU13	ENSG00000151151	IPMK	protein_coding	FALSE	0.08	0	0.49		0	0.79	78.59	coding	9.62
snoDB737	snoU13	C/D	RF01210	snoU13	ENSG00000205581	HMGN1	protein_coding	FALSE	0.08	0	0.73		0.02	0.77	119.57	coding	0
snoDB770	snoU13	C/D	RF01210	snoU13	ENSG00000149136	SSRP1	protein_coding	FALSE	0.08	0	0.41		0.04	0.79	109.35	coding	9.71
snoDB835	snoU13	C/D	RF01210	snoU13	ENSG00000196586	MYO6	protein_coding	FALSE	0.08	0	0.39		0.01	0.8	83.34	coding	0
snoDB885	snoU13	C/D	RF01210	snoU13	ENSG00000284922	AP000812.5	protein_coding	FALSE	0.08	0	0.54		0.04	0.79	116.32	coding	10.31
snoDB949	snoU13	C/D	RF01210	snoU13	ENSG00000134278	SPIRE1	protein_coding	FALSE	0.08	0	0.45		0.04	0.78	69.76	coding	0
ENSG00000239129	AC104982.1	C/D	RF01210	snoU13				FALSE	0.08	0	0.49		0.09	0.81	123.32	intergenic	0
ENSG00000238594	AL355497.3	C/D	RF01210	snoU13	ENSG00000198729	PPP1R14C	protein_coding	FALSE	0.08	0	0.61		0	0.81	118	coding	0
snoDB1086	snoU13	C/D	RF01210	snoU13	ENSG00000088367	EPB41L1	protein_coding	FALSE	0.08	0	0.57		0.01	0.8	115.63	coding	0
snoDB1128	snoU13	C/D	RF01210	snoU13	ENSG00000198793	MTOR	protein_coding	FALSE	0.08	0	0.68		0.03	0.79	150.06	coding	9.35
snoDB1252	snoU13	C/D	RF01210	snoU13	ENSG00000165487	MICU2	protein_coding	FALSE	0.08	0	0.4		0.01	0.75	79.34	coding	0
snoDB401	snoU13	C/D	RF01210	snoU13	ENSG00000134748	PRPF38A	protein_coding	FALSE	0.07	0	0.54		0	0.84	109.89	coding	12.35
snoDB460	snoU13	C/D	RF01210	snoU13	ENSG00000109332	UBE2D3	protein_coding	FALSE	0.07	0	0.36		0.19	0.78	68.57	coding	19.23
snoDB598	snoU13	C/D	RF01210	snoU13	ENSG00000092871	RFFL	protein_coding	FALSE	0.07	0	0.51		0	0.79	97.76	coding	9.35
snoDB896	snoU13	C/D	RF01210	snoU13				FALSE	0.07	0	0.42		0.05	0.81	89.79	intergenic	0
ENSG00000239080	AL807743.1	C/D	RF01210	snoU13				FALSE	0.07	0	0.28		0.14	0.8	68.45	intergenic	9.62
snoDB1104	snoU13	C/D	RF01210	snoU13	ENSG00000127838	PNKD	protein_coding	FALSE	0.07	0	0.51		0.03	0.77	124.65	coding	0
snoDB1720	snoU13	C/D	RF01210	snoU13	ENSG00000130175	PRKCSH	protein_coding	FALSE	0.07	0	0.34		0.01	0.74	78.55	coding	0
snoDB276	snoU13	C/D	RF01210	snoU13	ENSG00000157470	FAM81A	protein_coding	FALSE	0.06	0	0.25		0	0.82	54.93	coding	18.18
snoDB409	snoU13	C/D	RF01210	snoU13	ENSG00000134871	COL4A2	protein_coding	FALSE	0.06	0	0.32		0.23	0.76	135.29	coding	0
snoDB612	snoU13	C/D	RF01210	snoU13				FALSE	0.06	0	0.25		0.07	0.79	117.82	intergenic	0
snoDB668	snoU13	C/D	RF01210	snoU13	ENSG00000196236	XPNPEP3	protein_coding	FALSE	0.06	0	0.37		0.05	0.8	99.31	coding	0
snoDB859	snoU13	C/D	RF01210	snoU13	ENSG00000067704	IARS2	protein_coding	FALSE	0.06	0	0.25		0	0.8	57.59	coding	0
snoDB958	snoU13	C/D	RF01210	snoU13	ENSG00000144962	SPATA16	protein_coding	FALSE	0.06	0	0.84		0.03	0.75	244.95	coding	0
snoDB1029	snoU13	C/D	RF01210	snoU13	ENSG00000266850	AC090912.2	lncRNA	FALSE	0.06	0	0.56		0.01	0.77	130.69	non coding	9.71
snoDB1087	snoU13	C/D	RF01210	snoU13	ENSG00000128829	EIF2AK4	protein_coding	FALSE	0.06	0	0.35		0.25	0.78	68.1	coding	0
snoDB1278	snoU13	C/D	RF01210	snoU13	ENSG00000157106	SMG1	protein_coding	FALSE	0.06	0	0.72		0.01	0.77	130.1	coding	0
snoDB1280	snoU13	C/D	RF01210	snoU13	ENSG00000175643	RMI2	protein_coding	TRUE	0.06	0	1.14	Testis	0.02	0.73	244.95	coding	38.46
snoDB368	snoU13	C/D	RF01210	snoU13	ENSG00000106009	BRAT1	protein_coding	FALSE	0.05	0	0.29		0.02	0.72	110.44	coding	0
snoDB529	snoU13	C/D	RF01210	snoU13	ENSG00000230314	ELOVL2-AS1	lncRNA	FALSE	0.05	0	0.4		0.25	0.79	153	non coding	10.1
snoDB599	snoU13	C/D	RF01210	snoU13				FALSE	0.05	0	0.41		0.21	0.79	128.5	intergenic	10.1
snoDB872	snoU13	C/D	RF01210	snoU13				FALSE	0.05	0	0.37		0	0.8	110.27	intergenic	0
snoDB1027	snoU13	C/D	RF01210	snoU13	ENSG00000115468	EFHD1	protein_coding	FALSE	0.05	0	0.34		0.07	0.78	104.07	coding	19.42
snoDB1133	snoU13	C/D	RF01210	snoU13	ENSG00000073803	MAP3K13	protein_coding	FALSE	0.05	0	0.28		0.02	0.79	76.1	coding	0
snoDB1258	snoU13	C/D	RF01210	snoU13	ENSG00000171208	NETO2	protein_coding	FALSE	0.05	0	0.26		0.03	0.74	76.64	coding	9.71
snoDB1629	snoU13	C/D	RF01210	snoU13				FALSE	0.05	0	0.19		0.08	0.79	90.5	intergenic	0
snoDB1673	snoU13	C/D	RF01210	snoU13				FALSE	0.05	0	0.28		0.04	0.74	90.06	intergenic	0
snoDB1729	snoU13	C/D	RF01210	snoU13				FALSE	0.05	0	0.61		0.02	0.83	178.46	intergenic	0
snoDB1764	snoU13	C/D	RF01210	snoU13	ENSG00000022277	RTF2	protein_coding	FALSE	0.05	0	0.28		0	0.8	91.84	coding	0
NR_145753	SNORD13H	C/D	RF01210	snoU13	ENSG00000181019	NQO1	protein_coding	FALSE	0.05	0	0.49		0.02	0.79	117.95	coding	0
snoDB255	snoU13	C/D	RF01210	snoU13				FALSE	0.04	0	0.21		0	0.79	54.64	intergenic	0
snoDB257	snoU13	C/D	RF01210	snoU13	ENSG00000196975	ANXA4	protein_coding	FALSE	0.04	0	0.17		0.21	0.8	65.44	coding	0
snoDB285	snoU13	C/D	RF01210	snoU13	ENSG00000116678	LEPR	protein_coding	FALSE	0.04	0	0.26		0.09	0.78	85.8	coding	0
snoDB478	snoU13	C/D	RF01210	snoU13	ENSG00000183230	CTNNA3	protein_coding	FALSE	0.04	0	0.46		0.01	0.77	135.74	coding	0
snoDB556	snoU13	C/D	RF01210	snoU13				FALSE	0.04	0	0.16		0	0.8	88.11	intergenic	9.62
snoDB658	snoU13	C/D	RF01210	snoU13				FALSE	0.04	0	0.21		0.63	0.81	93.87	intergenic	0
snoDB728	snoU13	C/D	RF01210	snoU13	ENSG00000128739	SNRPN	protein_coding	FALSE	0.04	0	0.64		0.1	0.76	199.2	coding	9.8
snoDB813	snoU13	C/D	RF01210	snoU13				FALSE	0.04	0	0.32		0.05	0.79	132.3	intergenic	10
snoDB963	snoU13	C/D	RF01210	snoU13	ENSG00000180198	RCC1	protein_coding	FALSE	0.04	0	0.17		0.01	0.79	77.32	coding	0
ENSG00000239041	AC018712.2	C/D	RF01210	snoU13				FALSE	0.04	0	0.2		0.19	0.81	74.77	intergenic	0
ENSG00000238724	AC020549.1	C/D	RF01210	snoU13				FALSE	0.04	0	0.25		0.19	0.83	109.58	intergenic	0
snoDB1233	snoU13	C/D	RF01210	snoU13	ENSG00000187231	SESTD1	protein_coding	FALSE	0.04	0	0.31		0	0.78	113.21	coding	9.8
snoDB1290	snoU13	C/D	RF01210	snoU13				FALSE	0.04	0	0.41		0	0.79	121.05	intergenic	9.52
snoDB1648	snoU13	C/D	RF01210	snoU13	ENSG00000234423	LINC01250	lncRNA	FALSE	0.04	0	0.21		0.01	0.82	167	non coding	0
snoDB1703	snoU13	C/D	RF01210	snoU13	ENSG00000115239	ASB3	protein_coding	FALSE	0.04	0	0.25		0.14	0.8	92.4	coding	0
snoDB1732	snoU13	C/D	RF01210	snoU13				FALSE	0.04	0	0.19		0.01	0.81	76.93	intergenic	8.85
NR_145747	SNORD13I	C/D	RF01210	snoU13	ENSG00000165895	ARHGAP42	protein_coding	FALSE	0.04	0	0.24		0	0.78	100.55	coding	0
snoDB319	snoU13	C/D	RF01210	snoU13	ENSG00000204611	ZNF616	protein_coding	FALSE	0.03	0	0.24		0.23	0.83	150.84	coding	0
snoDB581	snoU13	C/D	RF01210	snoU13	ENSG00000137691	CFAP300	protein_coding	FALSE	0.03	0	0.24		0.21	0.77	130.18	coding	0
snoDB602	snoU13	C/D	RF01210	snoU13				FALSE	0.03	0	0.17		0.13	0.77	92.36	intergenic	0
snoDB653	snoU13	C/D	RF01210	snoU13				FALSE	0.03	0	0.28		0.6	0.79	137.74	intergenic	0
ENSG00000238485	AL161777.1	C/D	RF01210	snoU13	ENSG00000101977	MCF2	protein_coding	FALSE	0.03	0	0.28		0.03	0.83	149.44	coding	0
snoDB691	snoU13	C/D	RF01210	snoU13				FALSE	0.03	0	0.63		0.02	0.78	244.95	intergenic	0
snoDB701	snoU13	C/D	RF01210	snoU13				FALSE	0.03	0	0.54		0.13	0.75	206.79	intergenic	0
snoDB725	snoU13	C/D	RF01210	snoU13	ENSG00000249494	AC008629.1	lncRNA	FALSE	0.03	0	0.16		0	0.79	95.55	non coding	0
snoDB726	snoU13	C/D	RF01210	snoU13				FALSE	0.03	0	0.37		0.01	0.77	148.22	intergenic	0
snoDB791	snoU13	C/D	RF01210	snoU13	ENSG00000109099	PMP22	protein_coding	FALSE	0.03	0	0.33		0.02	0.81	130.36	coding	0
snoDB807	snoU13	C/D	RF01210	snoU13	ENSG00000171791	BCL2	protein_coding	FALSE	0.03	0	0.23		0.01	0.81	122.78	coding	0
snoDB815	snoU13	C/D	RF01210	snoU13	ENSG00000231171	LINC01098	lncRNA	FALSE	0.03	0	0.36		0.01	0.77	244.95	non coding	22.99
snoDB821	snoU13	C/D	RF01210	snoU13	ENSG00000112530	PACRG	protein_coding	FALSE	0.03	0	0.22		0.05	0.79	113.86	coding	0
snoDB856	snoU13	C/D	RF01210	snoU13	ENSG00000204764	RANBP17	protein_coding	FALSE	0.03	0	0.16		0	0.9	75.27	coding	0
snoDB936	snoU13	C/D	RF01210	snoU13				FALSE	0.03	0	0.22		0.03	0.8	135.13	intergenic	0
snoDB979	snoU13	C/D	RF01210	snoU13	ENSG00000135127	BICDL1	protein_coding	FALSE	0.03	0	0.44		0.02	0.78	151.73	coding	0
snoDB1049	snoU13	C/D	RF01210	snoU13	ENSG00000227115	LINC01630	lncRNA	FALSE	0.03	0	0.33		0	0.8	159.32	non coding	9.8
snoDB1094	snoU13	C/D	RF01210	snoU13				FALSE	0.03	0	0.25		0.01	0.78	146.22	intergenic	0
snoDB1100	snoU13	C/D	RF01210	snoU13				FALSE	0.03	0	0.25		0	0.82	148.06	intergenic	0
ENSG00000239093	AC068299.1	C/D	RF01210	snoU13				FALSE	0.03	0	0.25			0.81	133.63	intergenic	0
ENSG00000238570	AC092654.1	C/D	RF01210	snoU13	ENSG00000144290	SLC4A10	protein_coding	FALSE	0.03	0	0.3		0.16	0.81	106.3	coding	0
snoDB1241	snoU13	C/D	RF01210	snoU13				FALSE	0.03	0	0.48		0.02	0.78	154.69	intergenic	0
snoDB1242	snoU13	C/D	RF01210	snoU13	ENSG00000118515	SGK1	protein_coding	FALSE	0.03	0	0.36		0.02	0.79	128.38	coding	0
snoDB1267	snoU13	C/D	RF01210	snoU13	ENSG00000136628	EPRS1	protein_coding	FALSE	0.03	0	0.22		0.01	0.78	127.55	coding	0
snoDB1750	snoU13	C/D	RF01210	snoU13	ENSG00000177694	NAALADL2	protein_coding	FALSE	0.03	0	0.22		0	0.77	136.37	coding	9.43
snoDB1765	snoU13	C/D	RF01210	snoU13				FALSE	0.03	0	0.18		0.01	0.74	140	intergenic	0
snoDB1974	snoU13	C/D	RF01210	snoU13	ENSG00000176406	RIMS2	protein_coding	FALSE	0.03	0	0.3		0.05	0.78	193.5	coding	20
snoDB271	snoU13	C/D	RF01210	snoU13				FALSE	0.02	0	0.19		0.03	0.77	124.25	intergenic	0
snoDB275	snoU13	C/D	RF01210	snoU13				FALSE	0.02	0	0.23		0.01	0.78	156.07	intergenic	0
snoDB294	snoU13	C/D	RF01210	snoU13				FALSE	0.02	0	0.21		0.01	0.79	137.16	intergenic	9.71
snoDB304	snoU13	C/D	RF01210	snoU13	ENSG00000069869	NEDD4	protein_coding	FALSE	0.02	0	0.21		0.07	0.76	136.2	coding	0
snoDB370	snoU13	C/D	RF01210	snoU13				FALSE	0.02	0	0.17		0.03	0.8	138.45	intergenic	0
snoDB386	snoU13	C/D	RF01210	snoU13				FALSE	0.02	0	0.1		0.06	0.79	117.49	intergenic	0
snoDB461	snoU13	C/D	RF01210	snoU13				FALSE	0.02	0	0.13		0.01	0.8	95.57	intergenic	0
snoDB480	snoU13	C/D	RF01210	snoU13				FALSE	0.02	0	0.25		0.01	0.79	124.36	intergenic	0
ENSG00000238326	AC016596.1	C/D	RF01210	snoU13				FALSE	0.02	0	0.1		0.06	0.82	78.61	intergenic	0
snoDB538	snoU13	C/D	RF01210	snoU13				FALSE	0.02	0	0.44		0.06	0.8	244.95	intergenic	0
snoDB541	snoU13	C/D	RF01210	snoU13	ENSG00000158806	NPM2	protein_coding	FALSE	0.02	0	0.12		0.03	0.76	145.62	coding	9.71
snoDB566	snoU13	C/D	RF01210	snoU13				FALSE	0.02	0	0.18		0	0.78	138.32	intergenic	0
snoDB597	snoU13	C/D	RF01210	snoU13				FALSE	0.02	0	0.16		0.11	0.8	120.05	intergenic	7.75
snoDB679	snoU13	C/D	RF01210	snoU13				FALSE	0.02	0	0.11		0.03	0.79	120.63	intergenic	0
snoDB771	snoU13	C/D	RF01210	snoU13				FALSE	0.02	0	0.12		0.07	0.79	158.12	intergenic	19.23
snoDB781	snoU13	C/D	RF01210	snoU13				FALSE	0.02	0	0.25		0	0.8	209.78	intergenic	0
snoDB844	snoU13	C/D	RF01210	snoU13	ENSG00000170579	DLGAP1	protein_coding	FALSE	0.02	0	0.19		0.02	0.76	159.57	coding	0
snoDB857	snoU13	C/D	RF01210	snoU13				FALSE	0.02	0	0.16		0.05	0.79	150.38	intergenic	0
snoDB864	snoU13	C/D	RF01210	snoU13				FALSE	0.02	0	0.13		0	0.81	57.84	intergenic	9.8
snoDB875	snoU13	C/D	RF01210	snoU13	ENSG00000155115	GTF3C6	protein_coding	FALSE	0.02	0	0.22		0.05	0.81	140.57	coding	9.62
snoDB925	snoU13	C/D	RF01210	snoU13				FALSE	0.02	0	0.08		0.01	0.8	73.06	intergenic	9.71
ENSG00000238764	AL845433.1	C/D	RF01210	snoU13				FALSE	0.02	0	0.26		0.01	0.82	144.59	intergenic	9.62
snoDB966	snoU13	C/D	RF01210	snoU13				FALSE	0.02	0	0.21		0.01	0.78	216.92	intergenic	20
snoDB971	snoU13	C/D	RF01210	snoU13				FALSE	0.02	0	0.31		0.04	0.76	184.43	intergenic	0
snoDB1003	snoU13	C/D	RF01210	snoU13	ENSG00000172738	TMEM217	protein_coding	FALSE	0.02	0	0.12		0.01	0.79	100.55	coding	0
snoDB1064	snoU13	C/D	RF01210	snoU13				FALSE	0.02	0	0.2		0.01	0.8	162.33	intergenic	19.23
snoDB1065	snoU13	C/D	RF01210	snoU13	ENSG00000070759	TESK2	protein_coding	FALSE	0.02	0	0.16		0	0.77	142.21	coding	0
snoDB1069	snoU13	C/D	RF01210	snoU13				FALSE	0.02	0	0.32		0	0.79	162.84	intergenic	0
ENSG00000238902	AC026671.1	C/D	RF01210	snoU13	ENSG00000114279	FGF12	protein_coding	FALSE	0.02	0	0.17		0.02	0.81	125	coding	0
snoDB1124	snoU13	C/D	RF01210	snoU13	ENSG00000181234	TMEM132C	protein_coding	FALSE	0.02	0	0.26		0	0.79	143.69	coding	0
snoDB1135	snoU13	C/D	RF01210	snoU13	ENSG00000231365	WARS2-AS1	lncRNA	FALSE	0.02	0	0.15		0.04	0.78	103.69	non coding	0
snoDB1160	snoU13	C/D	RF01210	snoU13	ENSG00000231427	LINC01445	lncRNA	FALSE	0.02	0	0.48		0	0.8	244.95	non coding	0
snoDB1175	snoU13	C/D	RF01210	snoU13				FALSE	0.02	0	0.18		0.02	0.79	108.33	intergenic	0
snoDB1205	snoU13	C/D	RF01210	snoU13				FALSE	0.02	0	0.46		0	0.78	244.95	intergenic	0
snoDB1218	snoU13	C/D	RF01210	snoU13				FALSE	0.02	0	0.32		0	0.78	171.44	intergenic	19.8
snoDB1268	snoU13	C/D	RF01210	snoU13	ENSG00000174844	DNAH12	protein_coding	FALSE	0.02	0	0.13		0.02	0.8	119.55	coding	9.43
snoDB1666	snoU13	C/D	RF01210	snoU13				FALSE	0.02	0	0.2		0.01	0.78	92.27	intergenic	9.52
snoDB1667	snoU13	C/D	RF01210	snoU13				FALSE	0.02	0	0.16		0	0.77	100.6	intergenic	0
snoDB1711	snoU13	C/D	RF01210	snoU13	ENSG00000156042	CFAP70	protein_coding	FALSE	0.02	0	0.13		0.27	0.78	137.86	coding	19.23
snoDB1725	snoU13	C/D	RF01210	snoU13				FALSE	0.02	0	0.14		0.05	0.76	106.78	intergenic	0
snoDB1737	snoU13	C/D	RF01210	snoU13				FALSE	0.02	0	0.09		0	0.81	104.54	intergenic	0
ENSG00000239137	AC010327.1	C/D	RF01210	snoU13	ENSG00000267577	AC010327.4	lncRNA	FALSE	0.02	0	0.17		0.18	0.82	123.7	non coding	0
snoDB1968	snoU13	C/D	RF01210	snoU13				FALSE	0.02	0	0.22		0.18	0.81	197.96	intergenic	0
snoDB253	snoU13	C/D	RF01210	snoU13	ENSG00000100865	CINP	protein_coding	FALSE	0.01	0	0.04		0.12	0.79	93.51	coding	0
snoDB336	snoU13	C/D	RF01210	snoU13				FALSE	0.01	0	0.1		0.01	0.78	167.26	intergenic	9.8
snoDB408	snoU13	C/D	RF01210	snoU13				FALSE	0.01	0	0.12		0	0.81	158.23	intergenic	10.87
snoDB414	snoU13	C/D	RF01210	snoU13				FALSE	0.01	0	0.27		0.01	0.8	244.95	intergenic	9.71
snoDB435	snoU13	C/D	RF01210	snoU13				FALSE	0.01	0	0.18		0	0.77	244.95	intergenic	10.2
snoDB439	snoU13	C/D	RF01210	snoU13				FALSE	0.01	0	0.13		0.09	0.79	159.96	intergenic	0
snoDB472	snoU13	C/D	RF01210	snoU13				FALSE	0.01	0	0.11		0.02	0.79	244.95	intergenic	9.9
snoDB489	snoU13	C/D	RF01210	snoU13	ENSG00000198947	DMD	protein_coding	FALSE	0.01	0	0.23		0	0.76	209.72	coding	10.1
snoDB495	snoU13	C/D	RF01210	snoU13				FALSE	0.01	0	0.14		0.07	0.84	244.95	intergenic	0
ENSG00000271922	AC134026.1	C/D	RF01210	snoU13				FALSE	0.01	0	0.31		0.04	0.8	244.95	intergenic	0
snoDB553	snoU13	C/D	RF01210	snoU13				FALSE	0.01	0	0.19		0.01	0.76	217.43	intergenic	0
snoDB555	snoU13	C/D	RF01210	snoU13				FALSE	0.01	0	0.18		0.04	0.75	244.95	intergenic	0
snoDB626	snoU13	C/D	RF01210	snoU13				FALSE	0.01	0	0.16		0.01	0.79	193.34	intergenic	0
snoDB629	snoU13	C/D	RF01210	snoU13				FALSE	0.01	0	0.1		0.42	0.8	163.81	intergenic	0
snoDB652	snoU13	C/D	RF01210	snoU13				FALSE	0.01	0	0.17		0.06	0.81	244.95	intergenic	0
snoDB686	snoU13	C/D	RF01210	snoU13				FALSE	0.01	0	0.15		0.04	0.76	131.98	intergenic	0
snoDB702	snoU13	C/D	RF01210	snoU13				FALSE	0.01	0	0.16		0.01	0.79	187.97	intergenic	11.11
snoDB719	snoU13	C/D	RF01210	snoU13				FALSE	0.01	0	0.05		0.08	0.78	174.6	intergenic	0
ENSG00000238901	AC100872.1	C/D	RF01210	snoU13				FALSE	0.01	0	0.25		0.01	0.8	244.95	intergenic	0
snoDB723	snoU13	C/D	RF01210	snoU13				FALSE	0.01	0	0.15		0.01	0.8	171.43	intergenic	9.01
snoDB727	snoU13	C/D	RF01210	snoU13	ENSG00000243321	LINC01998	lncRNA	FALSE	0.01	0	0.15		0	0.78	244.95	non coding	0
snoDB746	snoU13	C/D	RF01210	snoU13	ENSG00000164796	CSMD3	protein_coding	FALSE	0.01	0	0.07		0.02	0.8	115.58	coding	0
ENSG00000238761	AL591521.1	C/D	RF01210	snoU13				FALSE	0.01	0	0.08		0	0.8	116.3	intergenic	9.62
snoDB763	snoU13	C/D	RF01210	snoU13				FALSE	0.01	0	0.13		0.01	0.79	195.89	intergenic	0
ENSG00000239153	AP000997.1	C/D	RF01210	snoU13				FALSE	0.01	0	0.17		0	0.82	244.95	intergenic	0
snoDB798	snoU13	C/D	RF01210	snoU13				FALSE	0.01	0	0.14		0.06	0.8	244.95	intergenic	0
snoDB802	snoU13	C/D	RF01210	snoU13	ENSG00000183831	ANKRD45	protein_coding	FALSE	0.01	0	0.16		0	0.78	244.95	coding	0
snoDB808	snoU13	C/D	RF01210	snoU13	ENSG00000079691	CARMIL1	protein_coding	FALSE	0.01	0	0.14		0	0.79	104.75	coding	24.59
snoDB809	snoU13	C/D	RF01210	snoU13	ENSG00000227930	AC003087.1	lncRNA	FALSE	0.01	0	0.25		0.01	0.8	213.86	non coding	9.35
snoDB843	snoU13	C/D	RF01210	snoU13				FALSE	0.01	0	0.08		0.01	0.77	244.95	intergenic	0
snoDB858	snoU13	C/D	RF01210	snoU13				FALSE	0.01	0	0.09		0.14	0.8	189.56	intergenic	0
snoDB877	snoU13	C/D	RF01210	snoU13				FALSE	0.01	0	0.11		0.01	0.75	164.57	intergenic	10.42
snoDB899	snoU13	C/D	RF01210	snoU13				FALSE	0.01	0	0.1		0	0.79	75.03	intergenic	19.23
snoDB959	snoU13	C/D	RF01210	snoU13				FALSE	0.01	0	0.17		0.05	0.78	244.95	intergenic	9.62
snoDB965	snoU13	C/D	RF01210	snoU13				FALSE	0.01	0	0.15		0	0.81	244.95	intergenic	0
snoDB974	snoU13	C/D	RF01210	snoU13	ENSG00000120051	CFAP58	protein_coding	FALSE	0.01	0	0.14		0.01	0.77	196.25	coding	26.32
snoDB999	snoU13	C/D	RF01210	snoU13				FALSE	0.01	0	0.07		0.02	0.77	244.95	intergenic	0
snoDB1010	snoU13	C/D	RF01210	snoU13				FALSE	0.01	0	0.11		0.01	0.75	244.95	intergenic	10.42
snoDB1019	snoU13	C/D	RF01210	snoU13				FALSE	0.01	0	0.11		0.02	0.79	188.63	intergenic	0
snoDB1022	snoU13	C/D	RF01210	snoU13				FALSE	0.01	0	0.15		0	0.8	179.51	intergenic	0
snoDB1112	snoU13	C/D	RF01210	snoU13				FALSE	0.01	0	0.13		0.01	0.75	109.63	intergenic	20.41
snoDB1134	snoU13	C/D	RF01210	snoU13				FALSE	0.01	0	0.19		0.02	0.77	153.73	intergenic	0
ENSG00000238628	AL133211.1	C/D	RF01210	snoU13				FALSE	0.01	0	0.07		0.02	0.81	137.63	intergenic	0
snoDB1179	snoU13	C/D	RF01210	snoU13				FALSE	0.01	0	0.19		0.02	0.8	244.95	intergenic	18.69
snoDB1184	snoU13	C/D	RF01210	snoU13				FALSE	0.01	0	0.1		0.05	0.79	171.25	intergenic	9.62
snoDB1222	snoU13	C/D	RF01210	snoU13	ENSG00000241369	LINC01192	lncRNA	FALSE	0.01	0	0.12		0	0.77	166.42	non coding	0
snoDB1244	snoU13	C/D	RF01210	snoU13				FALSE	0.01	0	0.14		0.03	0.78	163.77	intergenic	0
snoDB1253	snoU13	C/D	RF01210	snoU13				FALSE	0.01	0	0.08		0	0.8	161.95	intergenic	9.71
snoDB1279	snoU13	C/D	RF01210	snoU13				FALSE	0.01	0	0.09		0.08	0.8	120	intergenic	0
snoDB1639	snoU13	C/D	RF01210	snoU13				FALSE	0.01	0	0.31		0.02	0.83	244.95	intergenic	0
snoDB1657	snoU13	C/D	RF01210	snoU13				FALSE	0.01	0	0.16		0.39	0.8	244.95	intergenic	0
ENSG00000239035	SNORD13D	C/D	RF01210	snoU13				FALSE	0.01	0	0.06		0.12	0.81	119.04	intergenic	0
snoDB1718	snoU13	C/D	RF01210	snoU13				FALSE	0.01	0	0.14		0.08	0.76	244.95	intergenic	9.9
snoDB1730	snoU13	C/D	RF01210	snoU13				FALSE	0.01	0	0.2		0	0.79	244.95	intergenic	0
snoDB1742	snoU13	C/D	RF01210	snoU13	ENSG00000235978	AC018816.1	lncRNA	FALSE	0.01	0	0.06		0.03	0.79	100.4	non coding	0
snoDB1766	snoU13	C/D	RF01210	snoU13				FALSE	0.01	0	0.13		0.13	0.79	244.95	intergenic	21.51
snoDB1916	snoU13	C/D	RF01210	snoU13	ENSG00000182329	KIAA2012	protein_coding	FALSE	0.01	0	0.05		0.02	0.81	100.52	coding	0
snoDB1936	snoU13	C/D	RF01210	snoU13	ENSG00000133067	LGR6	protein_coding	FALSE	0.01	0	0.1		0.01	0.78	203.58	coding	39.6
NR_145745	SNORD13C	C/D	RF01210	snoU13	ENSG00000118298	CA14	protein_coding	FALSE	0.01	0	0.14		0.01	0.79	244.95	coding	0
snoDB252	snoU13	C/D	RF01210	snoU13				FALSE	0	0	0		0.04	0.78	0	intergenic	0
snoDB256	snoU13	C/D	RF01210	snoU13				FALSE	0	0	0.1		0.01	0.79	244.95	intergenic	0
snoDB259	snoU13	C/D	RF01210	snoU13				FALSE	0	0	0		0.09	0.79	0	intergenic	9.62
ENSG00000238371	AC010145.2	C/D	RF01210	snoU13				FALSE	0	0	0		0.14	0.81	0	intergenic	9.62
snoDB263	snoU13	C/D	RF01210	snoU13				FALSE	0	0	0.05		0.01	0.79	244.95	intergenic	0
ENSG00000238440	AC135279.1	C/D	RF01210	snoU13	ENSG00000185306	C12orf56	protein_coding	FALSE	0	0	0		0.3	0.81	0	coding	19.23
snoDB272	snoU13	C/D	RF01210	snoU13				FALSE	0	0	0		0.03	0.78	0	intergenic	10.1
snoDB282	snoU13	C/D	RF01210	snoU13				FALSE	0	0	0		0	0.76	0	intergenic	0
snoDB286	snoU13	C/D	RF01210	snoU13				FALSE	0	0	0.07		0.52	0.8	244.95	intergenic	9.01
snoDB295	snoU13	C/D	RF01210	snoU13				FALSE	0	0	0.05		0.01	0.76	244.95	intergenic	28.04
snoDB300	snoU13	C/D	RF01210	snoU13				FALSE	0	0	0.06		0.26	0.78	244.95	intergenic	10.1
snoDB301	snoU13	C/D	RF01210	snoU13				FALSE	0	0	0		0.01	0.78	0	intergenic	10.75
snoDB302	snoU13	C/D	RF01210	snoU13				FALSE	0	0	0		0.01	0.78	0	intergenic	20.62
snoDB303	snoU13	C/D	RF01210	snoU13				FALSE	0	0	0		0.04	0.77	0	intergenic	19.23
snoDB306	snoU13	C/D	RF01210	snoU13				FALSE	0	0	0		0.12	0.76	0	intergenic	0
snoDB312	snoU13	C/D	RF01210	snoU13				FALSE	0	0	0		0.32	0.8	0	intergenic	0
snoDB326	snoU13	C/D	RF01210	snoU13				FALSE	0	0	0		0.11	0.79	0	intergenic	0
snoDB337	snoU13	C/D	RF01210	snoU13				FALSE	0	0	0		0	0.77	0	intergenic	28.85
snoDB344	snoU13	C/D	RF01210	snoU13				FALSE	0	0	0		0.2	0.8	0	intergenic	29.7
snoDB367	snoU13	C/D	RF01210	snoU13	ENSG00000179520	SLC17A8	protein_coding	FALSE	0	0	0.05		0.04	0.79	244.95	coding	0
snoDB371	snoU13	C/D	RF01210	snoU13				FALSE	0	0	0		0.43	0.77	0	intergenic	0
snoDB379	snoU13	C/D	RF01210	snoU13				FALSE	0	0	0		0.02	0.79	0	intergenic	9.62
snoDB391	snoU13	C/D	RF01210	snoU13	ENSG00000236107	SCN1A-AS1	lncRNA	FALSE	0	0	0.06		0.01	0.76	244.95	non coding	0
snoDB396	snoU13	C/D	RF01210	snoU13				FALSE	0	0	0		0.05	0.8	0	intergenic	0
snoDB399	snoU13	C/D	RF01210	snoU13				FALSE	0	0	0		0.01	0.78	0	intergenic	10.53
snoDB400	snoU13	C/D	RF01210	snoU13				FALSE	0	0	0		0.06	0.78	0	intergenic	9.62
snoDB413	snoU13	C/D	RF01210	snoU13				FALSE	0	0	0		0.03	0.79	0	intergenic	0
snoDB431	snoU13	C/D	RF01210	snoU13				FALSE	0	0	0		0	0.76	0	intergenic	19.8
snoDB432	snoU13	C/D	RF01210	snoU13				FALSE	0	0	0		0.23	0.76	0	intergenic	9.62
snoDB438	snoU13	C/D	RF01210	snoU13				FALSE	0	0	0.03		0.42	0.8	244.95	intergenic	0
snoDB443	snoU13	C/D	RF01210	snoU13				FALSE	0	0	0.04		0.12	0.79	244.95	intergenic	0
snoDB450	snoU13	C/D	RF01210	snoU13				FALSE	0	0	0.05		0.35	0.83	244.95	intergenic	0
snoDB470	snoU13	C/D	RF01210	snoU13				FALSE	0	0	0		0.04	0.81	0	intergenic	0
snoDB471	snoU13	C/D	RF01210	snoU13				FALSE	0	0	0		0.01	0.78	0	intergenic	0
snoDB473	snoU13	C/D	RF01210	snoU13				FALSE	0	0	0		0.01	0.78	0	intergenic	9.62
ENSG00000239096	AC090425.1	C/D	RF01210	snoU13				FALSE	0	0	0		0.02	0.82	0	intergenic	0
snoDB486	snoU13	C/D	RF01210	snoU13				FALSE	0	0	0		0.02	0.77	0	intergenic	9.8
snoDB509	snoU13	C/D	RF01210	snoU13				FALSE	0	0	0		0.02	0.8	0	intergenic	0
snoDB515	snoU13	C/D	RF01210	snoU13				FALSE	0	0	0		0.01	0.85	0	intergenic	28.57
snoDB517	snoU13	C/D	RF01210	snoU13				FALSE	0	0	0		0.08	0.79	0	intergenic	0
snoDB518	snoU13	C/D	RF01210	snoU13				FALSE	0	0	0		0.01	0.77	0	intergenic	8.85
snoDB528	snoU13	C/D	RF01210	snoU13				FALSE	0	0	0		0.07	0.77	0	intergenic	9.62
snoDB530	snoU13	C/D	RF01210	snoU13				FALSE	0	0	0		0.01	0.79	0	intergenic	0
snoDB533	snoU13	C/D	RF01210	snoU13				FALSE	0	0	0.06		0.05	0.81	244.95	intergenic	0
snoDB554	snoU13	C/D	RF01210	snoU13				FALSE	0	0	0		0.13	0.79	0	intergenic	9.62
snoDB572	snoU13	C/D	RF01210	snoU13				FALSE	0	0	0.06		0.01	0.75	244.95	intergenic	9.9
snoDB580	snoU13	C/D	RF01210	snoU13				FALSE	0	0	0		0.01	0.79	0	intergenic	0
snoDB591	snoU13	C/D	RF01210	snoU13				FALSE	0	0	0.1		0.03	0.79	244.95	intergenic	0
snoDB603	snoU13	C/D	RF01210	snoU13				FALSE	0	0	0		0.01	0.78	0	intergenic	0
snoDB619	snoU13	C/D	RF01210	snoU13				FALSE	0	0	0		0.01	0.78	0	intergenic	9.43
snoDB627	snoU13	C/D	RF01210	snoU13				FALSE	0	0	0.06		0.07	0.79	244.95	intergenic	30.61
snoDB630	snoU13	C/D	RF01210	snoU13				FALSE	0	0	0		0	0.81	0	intergenic	9.52
snoDB646	snoU13	C/D	RF01210	snoU13	ENSG00000234352	AC009264.1	lncRNA	FALSE	0	0	0		0	0.75	244.95	non coding	9.62
snoDB647	snoU13	C/D	RF01210	snoU13				FALSE	0	0	0.08		0.02	0.75	244.95	intergenic	9.62
snoDB650	snoU13	C/D	RF01210	snoU13				FALSE	0	0	0		0.01	0.78	0	intergenic	9.62
snoDB651	snoU13	C/D	RF01210	snoU13				FALSE	0	0	0		0.01	0.78	0	intergenic	0
snoDB654	snoU13	C/D	RF01210	snoU13				FALSE	0	0	0.1		0.02	0.75	244.95	intergenic	0
ENSG00000238316	AL627082.2	C/D	RF01210	snoU13				FALSE	0	0	0		0.6	0.8	0	intergenic	0
snoDB659	snoU13	C/D	RF01210	snoU13				FALSE	0	0	0		0.05	0.82	0	intergenic	0
snoDB667	snoU13	C/D	RF01210	snoU13				FALSE	0	0	0		0.02	0.8	0	intergenic	0
snoDB669	snoU13	C/D	RF01210	snoU13				FALSE	0	0	0		0.01	0.8	0	intergenic	0
snoDB670	snoU13	C/D	RF01210	snoU13				FALSE	0	0	0		0.05	0.8	0	intergenic	0
snoDB671	snoU13	C/D	RF01210	snoU13				FALSE	0	0	0		0.03	0.8	0	intergenic	23.26
snoDB675	snoU13	C/D	RF01210	snoU13				FALSE	0	0	0.08		0.56	0.8	244.95	intergenic	0
ENSG00000238694	AC020589.1	C/D	RF01210	snoU13				FALSE	0	0	0.04		0	0.82	244.95	intergenic	19.23
snoDB687	snoU13	C/D	RF01210	snoU13				FALSE	0	0	0		0.03	0.78	0	intergenic	0
snoDB690	snoU13	C/D	RF01210	snoU13				FALSE	0	0	0		0.09	0.82	0	intergenic	19.42
snoDB718	snoU13	C/D	RF01210	snoU13	ENSG00000251442	LINC01094	lncRNA	FALSE	0	0	0		0.01	0.79	0	non coding	9.71
snoDB732	snoU13	C/D	RF01210	snoU13				FALSE	0	0	0		0.01	0.76	0	intergenic	9.71
snoDB758	snoU13	C/D	RF01210	snoU13				FALSE	0	0	0.04		0.05	0.75	128.29	intergenic	0
snoDB764	snoU13	C/D	RF01210	snoU13				FALSE	0	0	0		0.02	0.83	0	intergenic	0
snoDB772	snoU13	C/D	RF01210	snoU13				FALSE	0	0	0		0.03	0.78	0	intergenic	0
snoDB779	snoU13	C/D	RF01210	snoU13				FALSE	0	0	0		0.05	0.8	0	intergenic	9.43
snoDB786	snoU13	C/D	RF01210	snoU13				FALSE	0	0	0		0.03	0.79	0	intergenic	9.09
snoDB792	snoU13	C/D	RF01210	snoU13				FALSE	0	0	0.09		0.07	0.81	244.95	intergenic	9.62
snoDB793	snoU13	C/D	RF01210	snoU13				FALSE	0	0	0		0.01	0.77	0	intergenic	9.62
snoDB794	snoU13	C/D	RF01210	snoU13				FALSE	0	0	0.08		0.07	0.8	244.95	intergenic	0
snoDB803	snoU13	C/D	RF01210	snoU13				FALSE	0	0	0.04		0.01	0.75	244.95	intergenic	0
snoDB811	snoU13	C/D	RF01210	snoU13				FALSE	0	0	0		0.06	0.8	0	intergenic	0
snoDB814	snoU13	C/D	RF01210	snoU13				FALSE	0	0	0		0	0.81	0	intergenic	0
snoDB816	snoU13	C/D	RF01210	snoU13				FALSE	0	0	0		0.2	0.78	0	intergenic	0
snoDB822	snoU13	C/D	RF01210	snoU13				FALSE	0	0	0.04		0.11	0.77	244.95	intergenic	0
snoDB824	snoU13	C/D	RF01210	snoU13	ENSG00000203907	OOEP	protein_coding	FALSE	0	0	0.05		0.01	0.8	182.74	coding	0
snoDB825	snoU13	C/D	RF01210	snoU13	ENSG00000229846	AC099788.1	lncRNA	FALSE	0	0	0		0.01	0.75	0	non coding	0
snoDB829	snoU13	C/D	RF01210	snoU13				FALSE	0	0	0		0.12	0.77	0	intergenic	0
snoDB834	snoU13	C/D	RF01210	snoU13				FALSE	0	0	0		0.04	0.77	0	intergenic	0
snoDB836	snoU13	C/D	RF01210	snoU13				FALSE	0	0	0		0.02	0.79	0	intergenic	0
snoDB837	snoU13	C/D	RF01210	snoU13				FALSE	0	0	0.05		0.02	0.81	244.95	intergenic	0
snoDB839	snoU13	C/D	RF01210	snoU13				FALSE	0	0	0		0.01	0.77	0	intergenic	0
snoDB842	snoU13	C/D	RF01210	snoU13				FALSE	0	0	0.04		0	0.75	244.95	intergenic	0
snoDB845	snoU13	C/D	RF01210	snoU13				FALSE	0	0	0		0	0.78	0	intergenic	0
snoDB849	snoU13	C/D	RF01210	snoU13				FALSE	0	0	0		0.2	0.82	0	intergenic	0
snoDB860	snoU13	C/D	RF01210	snoU13				FALSE	0	0	0.08		0.01	0.78	244.95	intergenic	0
snoDB861	snoU13	C/D	RF01210	snoU13				FALSE	0	0	0.06		0.01	0.78	161.88	intergenic	9.8
snoDB874	snoU13	C/D	RF01210	snoU13				FALSE	0	0	0		0.02	0.72	0	intergenic	0
snoDB878	snoU13	C/D	RF01210	snoU13				FALSE	0	0	0.1		0	0.78	244.95	intergenic	0
snoDB886	snoU13	C/D	RF01210	snoU13				FALSE	0	0	0		0	0.76	0	intergenic	9.8
snoDB887	snoU13	C/D	RF01210	snoU13				FALSE	0	0	0		0.06	0.79	0	intergenic	0
snoDB893	snoU13	C/D	RF01210	snoU13				FALSE	0	0	0		0.08	0.87	0	intergenic	16.39
snoDB894	snoU13	C/D	RF01210	snoU13				FALSE	0	0	0.03		0.35	0.8	244.95	intergenic	0
snoDB910	snoU13	C/D	RF01210	snoU13				FALSE	0	0	0.04		0.17	0.8	244.95	intergenic	0
snoDB924	snoU13	C/D	RF01210	snoU13				FALSE	0	0	0		0	0.77	0	intergenic	0
snoDB931	snoU13	C/D	RF01210	snoU13				FALSE	0	0	0.03		0.07	0.77	244.95	intergenic	0
snoDB932	snoU13	C/D	RF01210	snoU13				FALSE	0	0	0		0	0.76	0	intergenic	0
snoDB933	snoU13	C/D	RF01210	snoU13				FALSE	0	0	0		0.01	0.78	0	intergenic	20.41
snoDB934	snoU13	C/D	RF01210	snoU13				FALSE	0	0	0		0	0.79	0	intergenic	0
snoDB937	snoU13	C/D	RF01210	snoU13				FALSE	0	0	0		0.01	0.8	0	intergenic	0
snoDB946	snoU13	C/D	RF01210	snoU13				FALSE	0	0	0.03		0	0.77	145.11	intergenic	0
snoDB947	snoU13	C/D	RF01210	snoU13				FALSE	0	0	0.04		0.04	0.8	244.95	intergenic	0
snoDB950	snoU13	C/D	RF01210	snoU13				FALSE	0	0	0		0.05	0.78	0	intergenic	0
snoDB975	snoU13	C/D	RF01210	snoU13	ENSG00000101972	STAG2	protein_coding	FALSE	0	0	0		0.02	0.77	0	coding	0
snoDB976	snoU13	C/D	RF01210	snoU13	ENSG00000165091	TMC1	protein_coding	FALSE	0	0	0.05		0	0.77	244.95	coding	0
snoDB977	snoU13	C/D	RF01210	snoU13				FALSE	0	0	0		0.01	0.8	0	intergenic	0
snoDB992	snoU13	C/D	RF01210	snoU13				FALSE	0	0	0		0.02	0.79	0	intergenic	0
snoDB994	snoU13	C/D	RF01210	snoU13				FALSE	0	0	0.04		0.06	0.8	244.95	intergenic	0
snoDB1008	snoU13	C/D	RF01210	snoU13				FALSE	0	0	0.03		0.03	0.8	145.11	intergenic	0
snoDB1017	snoU13	C/D	RF01210	snoU13				FALSE	0	0	0		0.32	0.81	0	intergenic	0
snoDB1018	snoU13	C/D	RF01210	snoU13				FALSE	0	0	0		0	0.82	0	intergenic	18.69
snoDB1020	snoU13	C/D	RF01210	snoU13				FALSE	0	0	0		0.04	0.75	0	intergenic	0
snoDB1021	snoU13	C/D	RF01210	snoU13	ENSG00000260908	AC009093.3	transcribed_unprocessed_pseudogene	FALSE	0	0	0		0.15	0.78	0	non coding	0
snoDB1028	snoU13	C/D	RF01210	snoU13				FALSE	0	0	0.05		0.1	0.77	244.95	intergenic	0
snoDB1038	snoU13	C/D	RF01210	snoU13				FALSE	0	0	0		0.04	0.8	0	intergenic	0
snoDB1040	snoU13	C/D	RF01210	snoU13				FALSE	0	0	0		0.03	0.79	0	intergenic	8
snoDB1041	snoU13	C/D	RF01210	snoU13				FALSE	0	0	0		0.49	0.79	0	intergenic	0
snoDB1048	snoU13	C/D	RF01210	snoU13				FALSE	0	0	0		0.01	0.77	0	intergenic	0
snoDB1074	snoU13	C/D	RF01210	snoU13				FALSE	0	0	0.06		0.01	0.78	159.19	intergenic	9.9
snoDB1088	snoU13	C/D	RF01210	snoU13	ENSG00000168754	FAM178B	protein_coding	FALSE	0	0	0		0.08	0.79	244.95	coding	0
snoDB1093	snoU13	C/D	RF01210	snoU13	ENSG00000091536	MYO15A	protein_coding	FALSE	0	0	0		0.01	0.76	0	coding	0
snoDB1111	snoU13	C/D	RF01210	snoU13				FALSE	0	0	0		0.03	0.79	0	intergenic	0
snoDB1121	snoU13	C/D	RF01210	snoU13				FALSE	0	0	0		0.01	0.73	0	intergenic	0
snoDB1125	snoU13	C/D	RF01210	snoU13				FALSE	0	0	0		0.07	0.81	0	intergenic	9.62
snoDB1132	snoU13	C/D	RF01210	snoU13				FALSE	0	0	0.05		0.04	0.78	244.95	intergenic	9.71
snoDB1136	snoU13	C/D	RF01210	snoU13				FALSE	0	0	0.1		0.01	0.79	244.95	intergenic	0
snoDB1143	snoU13	C/D	RF01210	snoU13				FALSE	0	0	0.06		0.32	0.78	244.95	intergenic	9.35
snoDB1146	snoU13	C/D	RF01210	snoU13				FALSE	0	0	0.1		0.12	0.76	244.95	intergenic	9.62
snoDB1147	snoU13	C/D	RF01210	snoU13				FALSE	0	0	0.06		0.37	0.72	244.95	intergenic	0
snoDB1148	snoU13	C/D	RF01210	snoU13				FALSE	0	0	0		0.07	0.78	0	intergenic	0
snoDB1151	snoU13	C/D	RF01210	snoU13				FALSE	0	0	0.04		0	0.78	244.95	intergenic	9.62
snoDB1153	snoU13	C/D	RF01210	snoU13				FALSE	0	0	0		0	0.78	0	intergenic	9.9
snoDB1159	snoU13	C/D	RF01210	snoU13				FALSE	0	0	0		0.01	0.81	0	intergenic	9.62
snoDB1161	snoU13	C/D	RF01210	snoU13				FALSE	0	0	0		0.01	0.79	0	intergenic	9.62
snoDB1165	snoU13	C/D	RF01210	snoU13				FALSE	0	0	0		0.79	0.79	0	intergenic	9.62
snoDB1180	snoU13	C/D	RF01210	snoU13	ENSG00000203356	LINC01562	lncRNA	FALSE	0	0	0.02		0.01	0.78	244.95	non coding	0
snoDB1188	snoU13	C/D	RF01210	snoU13				FALSE	0	0	0		0	0.73	0	intergenic	10.42
snoDB1206	snoU13	C/D	RF01210	snoU13				FALSE	0	0	0.09		0.01	0.77	244.95	intergenic	0
snoDB1227	snoU13	C/D	RF01210	snoU13				FALSE	0	0	0.05		0	0.76	244.95	intergenic	0
snoDB1235	snoU13	C/D	RF01210	snoU13				FALSE	0	0	0		0.01	0.74	0	intergenic	10.31
snoDB1236	snoU13	C/D	RF01210	snoU13				FALSE	0	0	0		0.24	0.79	0	intergenic	0
snoDB1263	snoU13	C/D	RF01210	snoU13	ENSG00000237638	LINC02245	lncRNA	FALSE	0	0	0.05		0.01	0.79	244.95	non coding	0
snoDB1266	snoU13	C/D	RF01210	snoU13				FALSE	0	0	0.04		0	0.76	158.29	intergenic	9.71
snoDB1269	snoU13	C/D	RF01210	snoU13				FALSE	0	0	0		0.01	0.77	0	intergenic	9.43
snoDB1282	snoU13	C/D	RF01210	snoU13				FALSE	0	0	0		0	0.78	0	intergenic	0
snoDB1291	snoU13	C/D	RF01210	snoU13				FALSE	0	0	0.05		0.05	0.79	244.95	intergenic	0
snoDB1630	snoU13	C/D	RF01210	snoU13				FALSE	0	0	0		0.01	0.79	0	intergenic	9.8
snoDB1633	snoU13	C/D	RF01210	snoU13				FALSE	0	0	0.08		0.02	0.78	244.95	intergenic	0
snoDB1642	snoU13	C/D	RF01210	snoU13	ENSG00000262999	AC099489.3	lncRNA	FALSE	0	0	0		0.01	0.75	0	non coding	0
snoDB1643	snoU13	C/D	RF01210	snoU13				FALSE	0	0	0.07		0.04	0.78	244.95	intergenic	0
snoDB1644	snoU13	C/D	RF01210	snoU13				FALSE	0	0	0		0.03	0.79	0	intergenic	0
snoDB1656	snoU13	C/D	RF01210	snoU13				FALSE	0	0	0		0.28	0.8	0	intergenic	0
snoDB1661	snoU13	C/D	RF01210	snoU13	ENSG00000236393	AC091806.1	lncRNA	FALSE	0	0	0.07		0.03	0.8	210.86	non coding	19.23
snoDB1662	snoU13	C/D	RF01210	snoU13				FALSE	0	0	0		0.01	0.79	0	intergenic	0
snoDB1663	snoU13	C/D	RF01210	snoU13				FALSE	0	0	0.05		0.03	0.8	244.95	intergenic	0
snoDB1664	snoU13	C/D	RF01210	snoU13	ENSG00000259065	AC005520.2	lncRNA	FALSE	0	0	0.1		0.38	0.82	244.95	non coding	0
snoDB1665	snoU13	C/D	RF01210	snoU13				FALSE	0	0	0		0.01	0.82	0	intergenic	9.9
ENSG00000238745	AC113340.2	C/D	RF01210	snoU13	ENSG00000044115	CTNNA1	protein_coding	FALSE	0	0	0.04		0.44	0.82	244.95	coding	0
snoDB1682	snoU13	C/D	RF01210	snoU13				FALSE	0	0	0		0.09	0.8	0	intergenic	0
snoDB1683	snoU13	C/D	RF01210	snoU13				FALSE	0	0	0		0	0.77	0	intergenic	9.62
snoDB1687	snoU13	C/D	RF01210	snoU13				FALSE	0	0	0		0	0.79	0	intergenic	9.62
snoDB1689	snoU13	C/D	RF01210	snoU13				FALSE	0	0	0		0.01	0.78	0	intergenic	18.87
snoDB1691	snoU13	C/D	RF01210	snoU13				FALSE	0	0	0.08		0.24	0.77	244.95	intergenic	9.43
snoDB1721	snoU13	C/D	RF01210	snoU13				FALSE	0	0	0		0.14	0.79	0	intergenic	0
snoDB1736	snoU13	C/D	RF01210	snoU13	ENSG00000267339	LINC00906	lncRNA	FALSE	0	0	0		0.01	0.77	0	non coding	0
snoDB1739	snoU13	C/D	RF01210	snoU13				FALSE	0	0	0		0.02	0.78	0	intergenic	9.9
snoDB1747	snoU13	C/D	RF01210	snoU13				FALSE	0	0	0.06		0	0.78	244.95	intergenic	0
snoDB1751	snoU13	C/D	RF01210	snoU13	ENSG00000128510	CPA4	protein_coding	FALSE	0	0	0.06		0.06	0.76	244.95	coding	0
snoDB1753	snoU13	C/D	RF01210	snoU13				FALSE	0	0	0.08		0.07	0.81	244.95	intergenic	0
snoDB1767	snoU13	C/D	RF01210	snoU13				FALSE	0	0	0		0.08	0.8	0	intergenic	19.61
snoDB1929	snoU13	C/D	RF01210	snoU13				FALSE	0	0	0		0.02	0.79	0	intergenic	9.62
snoDB1935	snoU13	C/D	RF01210	snoU13				FALSE	0	0	0		0.02	0.79	0	intergenic	0
snoDB1959	snoU13	C/D	RF01210	snoU13				FALSE	0	0	0		0.09	0.77	0	intergenic	0
snoDB1969	snoU13	C/D	RF01210	snoU13				FALSE	0	0	0		0.04	0.82	0	intergenic	10.87
NR_145987	SNORD13B-1	C/D	RF01210	snoU13				FALSE	0	0	0.02		0.05	0.79	244.95	intergenic	0
NR_145756	SNORD13B-2	C/D	RF01210	snoU13				FALSE	0	0	0.02		0.03	0.79	244.95	intergenic	0
ENSG00000273885	AP003499.2	C/D	RF00493	snoU2-30	ENSG00000166004	CEP295	protein_coding	TRUE	240.95	48.71	579.57	Ovary	0.66	0.93	64.09	coding	0
ENSG00000201882	AL732366.2	C/D	RF00493	snoU2-30	ENSG00000173674	EIF1AX	protein_coding	TRUE	95.05	23.45	269.21	Ovary	0.59	0.93	59.74	coding	14.29
ENSG00000275146	AP003499.3	C/D	RF00494	snoU2_19	ENSG00000166004	CEP295	protein_coding	TRUE	33.3	7.22	92.19	Prostate	0.8	0.9	50.65	coding	0
ENSG00000201592	AL732366.1	C/D	RF00494	snoU2_19	ENSG00000173674	EIF1AX	protein_coding	TRUE	2	0.52	4.4	Ovary	0.56	0.89	49.13	coding	12.5
ENSG00000199231	AC069285.1	C/D	RF00494	snoU2_19				FALSE	0	0	0		0.03	0.88	0	intergenic	0
ENSG00000199894	AC093872.1	C/D	RF00494	snoU2_19				FALSE	0	0	0		0.7	0.88	0	intergenic	0
ENSG00000238650	SNORD54	C/D	RF01277	snoU54	ENSG00000008988	RPS20	protein_coding	TRUE	1208.77	243.69	3457.81	Breast	0.52		49.07	coding	14.93
ENSG00000200785	SNORD8	C/D	RF00377	snoU6-53	ENSG00000100888	CHD8	protein_coding	TRUE	301.85	79.18	1248.17	Breast	0.9	0.83	68.86	coding	9.09
ENSG00000199436	SNORD9	C/D	RF00377	snoU6-53	ENSG00000100888	CHD8	protein_coding	TRUE	93.72	32.11	207.7	Ovary	0.47	0.83	43.79	coding	9.62
NR_000026	SNORD139	C/D	RF01151	snoU82P	ENSG00000100316	RPL3	protein_coding	TRUE	0.21	0	1.25	SkeletalMuscle	0.91		81.93	coding	0
ENSG00000209480	SNORD83B	C/D	RF00593	snoU83B	ENSG00000100316	RPL3	protein_coding	TRUE	1451.09	355.62	2636.26	Prostate	0.48	0.78	45.54	coding	0
ENSG00000209482	SNORD83A	C/D	RF00593	snoU83B	ENSG00000100316	RPL3	protein_coding	TRUE	337.28	75.7	671.02	SkeletalMuscle	0.77	0.77	37.91	coding	0
ENSG00000252945	AL133485.1	C/D	RF00593	snoU83B				FALSE	0	0	0		0.01	0.7	0	intergenic	11.36
ENSG00000239002	SCARNA10	H/ACA	RF01296	snoU85	ENSG00000010292	NCAPD2	protein_coding	TRUE	110.98	25.84	271.2	SkeletalMuscle	0.6		47.74	coding	3.03
ENSG00000238795	SCARNA12	H/ACA	RF01294	snoU89	ENSG00000215021	PHB2	protein_coding	TRUE	45.02	12.32	124.06	SkeletalMuscle	0.33		45.34	coding	0
ENSG00000238578	SNORD4A	C/D	RF00266	snoZ17	ENSG00000198242	RPL23A	protein_coding	TRUE	218.25	34.78	855.7	Ovary	0.64	0.76	89.08	coding	0
ENSG00000238597	SNORD4B	C/D	RF00266	snoZ17	ENSG00000198242	RPL23A	protein_coding	TRUE	60.54	11.48	274.61	Ovary	0.44	0.76	88.96	coding	13.89
ENSG00000207297	SNORD7	C/D	RF00288	snoZ30	ENSG00000267321	SNHG30	lncRNA	TRUE	20.11	5.28	59.3	Ovary	0.85		65.02	non coding	10.31
NR_145802	SNORD138	C/D	RF00341	snoZ39	ENSG00000127184	COX7C	protein_coding	FALSE	0	0	0		0.87		0	coding	0
ENSG00000202314	SNORD6	C/D	RF00342	snoZ40	ENSG00000166012	TAF1D	protein_coding	TRUE	182.62	19.26	529.17	Prostate	0.88	0.82	67.16	coding	0
ENSG00000201410	AC107024.1	C/D	RF00342	snoZ40				FALSE	0	0	0		0	0.82	0	intergenic	0
ENSG00000266692	AP001065.2	C/D	RF00285	snoZ6	ENSG00000142185	TRPM2	protein_coding	FALSE	0.01	0	0.23		0.53	0.75	231.12	coding	0
ENSG00000264452	AP001065.1	C/D	RF00285	snoZ6	ENSG00000142185	TRPM2	protein_coding	FALSE	0	0	0.06		0.39	0.75	244.95	coding	0
NR_145805	SNORD175	C/D	RF02727	sno_ZL116	ENSG00000196235	SUPT5H	protein_coding	TRUE	0.35	0	1.11	Testis	0		52.13	coding	0
NR_132756	SNORD135	C/D	RF02724	sno_ZL2	ENSG00000105576	TNPO2	protein_coding	TRUE	469.67	20.04	1184.61	Breast	0.42		56.98	coding	13.33
NR_003940	SNORD80	C/D	RF00309	snosnR60_Z15	ENSG00000234741	GAS5	lncRNA	TRUE	1232.09	190.64	3807.68	Prostate	0.77		77.16	non coding	0
