# Supplementary material for: SnoRNA copy regulation affects family size, genomic location and family abundance levels
Source: BMC Genomics. 2021 Jun 5;22:414. doi: 10.1186/s12864-021-07757-1 (PMC8178906; doi:10.1186/s12864-021-07757-1)
Supplement: Supplementary file 2 — Additional file 2: Table S2. Rfam classified snoRNA families and their characteristics. ‘Expressed’ refers to at least one family member expressed, according to our criteria (see Table S1). Average_sum_TPM is the average of the sum of all snoRNA family members across the 21 samples. Num_members and Num_expressed_members are the number of all and expressed members of a family, respectively. Switch refers to the presence of switches between the most abundant member across tissues. Same_host displays TRUE if all expressed members are in the same host gene. Family_covariation is the covariation (see Table S1) of the sum of abundance of all members of a family across tissues. Mean_member_covariation is the mean covariation of each expressed member of a family across tissues. [file 12864_2021_7757_MOESM2_ESM.xlsx]

## Sheet: sno_families_table
RFAM_ID	RFAM_name	Box_type	Expressed	Average_sum_TPM	Num_members	Num_expressed_members	Switch	Same_host	Family_covariation	Mean_member_covariation
RF01293	ACA59	H/ACA	TRUE	10.44	2	2	TRUE	FALSE	84.36	81.07
RF01225	ACA64	H/ACA	TRUE	93.63	7	1	FALSE
RF00553	SCARNA1	H/ACA	TRUE	69.27	1	1	FALSE
RF00564	SCARNA11	H/ACA	TRUE	286.41	4	1	FALSE
RF00231	SCARNA13	H/ACA	TRUE	195.34	1	1	FALSE
RF00582	SCARNA14	H/ACA	TRUE	46.1	1	1	FALSE
RF00426	SCARNA15	H/ACA	TRUE	28.83	3	1	FALSE
RF00424	SCARNA16	H/ACA	TRUE	139.97	6	2	FALSE	FALSE	61.67	69.99
RF00492	SCARNA17	C/D	TRUE	3.05	4	1	FALSE
RF00283	SCARNA18	H/ACA	TRUE	227.37	2	1	FALSE
RF00601	SCARNA20	H/ACA	TRUE	22.52	7	1	FALSE
RF00602	SCARNA21	H/ACA	TRUE	58.53	3	2	FALSE	FALSE	80.05	82.45
RF00427	SCARNA23	H/ACA	TRUE	90.52	1	1	FALSE
RF00422	SCARNA24	H/ACA	TRUE	12.31	3	1	FALSE
RF00565	SCARNA3	H/ACA	TRUE	116.41	1	1	FALSE
RF00423	SCARNA4	H/ACA	TRUE	400.41	2	1	FALSE
RF00478	SCARNA6	C/D	TRUE	225.64	2	2	FALSE	FALSE	34.85	39.39
RF00286	SCARNA8	H/ACA	TRUE	186.98	1	1	FALSE
RF00408	SNORA1	H/ACA	TRUE	126.58	5	1	FALSE
RF00614	SNORA11	H/ACA	TRUE	666.87	12	7	FALSE	FALSE	85.09	93.98
RF00586	SNORA12	H/ACA	TRUE	95.47	3	1	FALSE
RF00396	SNORA13	H/ACA	TRUE	128.31	1	1	FALSE
RF00397	SNORA14	H/ACA	TRUE	1183	3	2	TRUE	FALSE	20.16	44.4
RF00398	SNORA15	H/ACA	TRUE	124.47	4	3	TRUE	FALSE	42.07	49.09
RF00190	SNORA16	H/ACA	TRUE	1672.03	4	2	FALSE	FALSE	90.16	84.21
RF00560	SNORA17	H/ACA	TRUE	298.35	3	1	FALSE
RF00425	SNORA18	H/ACA	TRUE	123.49	5	1	FALSE
RF00413	SNORA19	H/ACA	TRUE	80.86	2	1	FALSE
RF00410	SNORA2	H/ACA	TRUE	2398.91	6	4	TRUE	FALSE	55	61.76
RF00401	SNORA20	H/ACA	TRUE	726.56	6	2	FALSE	FALSE	76.95	90.2
RF00412	SNORA21	H/ACA	TRUE	992.09	1	1	FALSE
RF00414	SNORA22	H/ACA	TRUE	134.44	4	3	FALSE	FALSE	79.73	81.35
RF00319	SNORA23	H/ACA	TRUE	254.11	1	1	FALSE
RF00399	SNORA24	H/ACA	TRUE	662.38	3	2	FALSE	FALSE	111.39	91.48
RF00402	SNORA25	H/ACA	TRUE	222.8	11	1	FALSE
RF00568	SNORA26	H/ACA	TRUE	175	11	2	FALSE	FALSE	38.87	42.56
RF00443	SNORA27	H/ACA	TRUE	68.12	5	2	FALSE	FALSE	45.67	67.23
RF00400	SNORA28	H/ACA	TRUE	1484.8	1	1	FALSE
RF00429	SNORA29	H/ACA	FALSE	0.07	1	0	FALSE
RF00334	SNORA3	H/ACA	TRUE	1828.42	6	3	FALSE	FALSE	27.83	42.34
RF00415	SNORA30	H/ACA	TRUE	163.41	4	3	FALSE	FALSE	69.18	76.44
RF00322	SNORA31	H/ACA	TRUE	657.43	11	2	TRUE	TRUE	46.64	66.31
RF00421	SNORA32	H/ACA	TRUE	133.21	3	1	FALSE
RF00438	SNORA33	H/ACA	TRUE	405.09	2	1	FALSE
RF00566	SNORA35	H/ACA	TRUE	153.25	3	2	FALSE	FALSE	98.32	147.79
RF00340	SNORA36	H/ACA	TRUE	114.49	6	4	FALSE	FALSE	52.97	74.25
RF00428	SNORA38	H/ACA	TRUE	255.99	3	2	FALSE	FALSE	67.42	68.21
RF00394	SNORA4	H/ACA	TRUE	104.25	4	1	FALSE
RF00561	SNORA40	H/ACA	TRUE	275.95	22	7	FALSE	FALSE	48.59	56.84
RF00403	SNORA41	H/ACA	TRUE	78.37	2	1	FALSE
RF00406	SNORA42	H/ACA	TRUE	704.54	6	5	FALSE	FALSE	41.61	90.05
RF00416	SNORA43	H/ACA	TRUE	214.72	4	1	FALSE
RF00405	SNORA44	H/ACA	TRUE	1458.28	2	1	FALSE
RF00404	SNORA46	H/ACA	TRUE	270.62	1	1	FALSE
RF01234	SNORA47	H/ACA	TRUE	39.21	1	1	FALSE
RF00554	SNORA48	H/ACA	TRUE	2010.33	14	4	FALSE	FALSE	56.89	68.41
RF00562	SNORA49	H/ACA	TRUE	142.16	1	1	FALSE
RF00392	SNORA5	H/ACA	TRUE	621.08	4	2	FALSE	TRUE	41.18	40.36
RF00407	SNORA50	H/ACA	TRUE	166.7	1	1	FALSE
RF00432	SNORA51	H/ACA	TRUE	635.09	14	2	FALSE	FALSE	58.7	62.3
RF00419	SNORA52	H/ACA	TRUE	351.11	1	1	FALSE
RF00563	SNORA53	H/ACA	TRUE	70.61	1	1	FALSE
RF00430	SNORA54	H/ACA	TRUE	1036.37	1	1	FALSE
RF00431	SNORA55	H/ACA	TRUE	186.22	1	1	FALSE
RF00417	SNORA56	H/ACA	TRUE	9.57	1	1	FALSE
RF00191	SNORA57	H/ACA	TRUE	672.85	4	1	FALSE
RF00418	SNORA58	H/ACA	TRUE	371.95	3	2	FALSE	FALSE	34.81	39.16
RF00420	SNORA61	H/ACA	TRUE	399.67	1	1	FALSE
RF00091	SNORA62	H/ACA	TRUE	847.29	6	2	TRUE	TRUE	63.91	60.44
RF00092	SNORA63	H/ACA	TRUE	1011.62	5	4	FALSE	FALSE	40.23	70.06
RF00264	SNORA64	H/ACA	TRUE	771.08	7	3	FALSE	FALSE	51.65	59.38
RF00302	SNORA65	H/ACA	TRUE	558.14	1	1	FALSE
RF00155	SNORA66	H/ACA	TRUE	382.28	1	1	FALSE
RF00272	SNORA67	H/ACA	TRUE	100.33	6	1	FALSE
RF00263	SNORA68	H/ACA	TRUE	388.49	6	1	FALSE
RF00265	SNORA69	H/ACA	TRUE	18.83	2	1	FALSE
RF00409	SNORA7	H/ACA	TRUE	753.35	5	3	FALSE	FALSE	51.36	57.06
RF00156	SNORA70	H/ACA	TRUE	446.66	39	5	FALSE	FALSE	67.73	100.28
RF00056	SNORA71	H/ACA	TRUE	630.78	9	6	TRUE	FALSE	33.74	64.84
RF00139	SNORA72	H/ACA	TRUE	1128.65	8	2	FALSE	FALSE	34.11	33.51
RF00045	SNORA73	H/ACA	TRUE	2047.49	7	3	TRUE	FALSE	56.91	57.22
RF00090	SNORA74	H/ACA	TRUE	226.84	5	3	FALSE	FALSE	44.69	88.91
RF00072	SNORA75	H/ACA	TRUE	146.79	3	2	FALSE	FALSE	83.36	164.17
RF00598	SNORA76	H/ACA	TRUE	948.63	5	2	FALSE	FALSE	47.28	43.34
RF00599	SNORA77	H/ACA	TRUE	1113.43	5	2	TRUE	FALSE	59.52	64.9
RF00600	SNORA79	H/ACA	TRUE	167.26	2	2	FALSE	FALSE	34.12	71.15
RF00393	SNORA8	H/ACA	TRUE	1929.14	5	3	FALSE	FALSE	60.3	82.47
RF01241	SNORA81	H/ACA	TRUE	291.49	4	1	FALSE
RF01229	SNORA84	H/ACA	TRUE	88.08	1	1	FALSE
RF00411	SNORA9	H/ACA	TRUE	1377.9	4	2	FALSE	FALSE	71.96	80.75
RF01290	SNORD10	C/D	TRUE	1149.88	1	1	FALSE
RF00609	SNORD100	C/D	TRUE	307.89	1	1	FALSE
RF00186	SNORD101	C/D	TRUE	380.85	1	1	FALSE
RF00187	SNORD102	C/D	TRUE	243.82	1	1	FALSE
RF00188	SNORD103	C/D	TRUE	1043.83	1	1	FALSE
RF00584	SNORD105	C/D	TRUE	744.48	1	1	FALSE
RF01164	SNORD107	C/D	TRUE	283.33	1	1	FALSE
RF01158	SNORD108	C/D	TRUE	4.4	1	1	FALSE
RF01278	SNORD109A	C/D	TRUE	29.81	2	2	FALSE	TRUE	82.84	118.76
RF01182	SNORD11	C/D	TRUE	89.51	2	1	FALSE
RF00610	SNORD110	C/D	TRUE	2774.55	1	1	FALSE
RF00611	SNORD111	C/D	TRUE	263.19	2	2	TRUE	TRUE	109.44	100.77
RF01169	SNORD112	C/D	TRUE	46.29	3	1	FALSE
RF00181	SNORD113	C/D	TRUE	885.92	44	32	TRUE	TRUE	91.99	92.78
RF00105	SNORD115	C/D	TRUE	1046.35	49	44	TRUE	TRUE	164.45	162.98
RF00108	SNORD116	C/D	TRUE	2729.73	32	28	TRUE	FALSE	64.21	73.29
RF01192	SNORD11B	C/D	TRUE	278.53	1	1	FALSE
RF00581	SNORD12	C/D	TRUE	1337.17	3	3	FALSE	TRUE	64.54	64.33
RF01191	SNORD121A	C/D	TRUE	51.06	2	2	FALSE	TRUE	52.41	54.81
RF01156	SNORD123	C/D	TRUE	32.72	1	1	FALSE
RF01211	SNORD124	C/D	TRUE	12.34	1	1	FALSE
RF01200	SNORD125	C/D	FALSE	0	1	0	FALSE
RF01168	SNORD126	C/D	TRUE	471.12	1	1	FALSE
RF01186	SNORD127	C/D	TRUE	178.62	1	1	FALSE
RF00016	SNORD14	C/D	TRUE	4618.87	4	4	TRUE	FALSE	67	65.17
RF00067	SNORD15	C/D	TRUE	803.63	2	2	FALSE	TRUE	72.46	86.22
RF00138	SNORD16	C/D	TRUE	1439.89	1	1	FALSE
RF00567	SNORD17	C/D	TRUE	727.2	1	1	FALSE
RF00093	SNORD18	C/D	TRUE	796.45	5	3	FALSE	TRUE	58.16	65.39
RF00569	SNORD19	C/D	TRUE	39.67	2	2	FALSE	TRUE	63.49	81.17
RF01183	SNORD19B	C/D	TRUE	22.45	1	1	FALSE
RF01299	SNORD2	C/D	TRUE	359.84	2	1	FALSE
RF00217	SNORD20	C/D	TRUE	1190.24	1	1	FALSE
RF00068	SNORD21	C/D	TRUE	834.68	1	1	FALSE
RF00099	SNORD22	C/D	TRUE	593.18	2	1	FALSE
RF00603	SNORD23	C/D	TRUE	51.48	2	1	FALSE
RF00069	SNORD24	C/D	TRUE	2785.06	2	2	FALSE	FALSE	61.44	72.15
RF00054	SNORD25	C/D	TRUE	319.26	1	1	FALSE
RF00087	SNORD26	C/D	TRUE	2048.41	1	1	FALSE
RF00086	SNORD27	C/D	TRUE	2378.74	2	1	FALSE
RF00085	SNORD28	C/D	TRUE	309.42	2	1	FALSE
RF00070	SNORD29	C/D	TRUE	2826.11	1	1	FALSE
RF00088	SNORD30	C/D	TRUE	271.14	2	1	FALSE
RF00089	SNORD31	C/D	TRUE	548.03	2	1	FALSE
RF00133	SNORD33	C/D	TRUE	2321.96	3	2	TRUE	TRUE	48.39	51.63
RF00147	SNORD34	C/D	TRUE	431.35	1	1	FALSE
RF00211	SNORD35	C/D	TRUE	2243.82	2	2	TRUE	FALSE	75.85	84.38
RF00049	SNORD36	C/D	TRUE	1013.31	4	3	FALSE	TRUE	73.77	91.3
RF00440	SNORD37	C/D	TRUE	64.53	3	1	FALSE
RF00212	SNORD38	C/D	TRUE	4933.06	5	3	TRUE	FALSE	86.96	82.36
RF00157	SNORD39	C/D	TRUE	612.86	6	1	FALSE
RF00588	SNORD41	C/D	TRUE	603.27	2	1	FALSE
RF00150	SNORD42	C/D	TRUE	1126.86	4	2	TRUE	TRUE	50.25	50.57
RF00221	SNORD43	C/D	TRUE	73.87	3	1	FALSE
RF00287	SNORD44	C/D	TRUE	604.52	2	1	FALSE
RF00279	SNORD45	C/D	TRUE	958.96	8	4	TRUE	FALSE	62.79	65.25
RF00218	SNORD46	C/D	TRUE	1080.24	3	1	FALSE
RF00281	SNORD47	C/D	TRUE	284.57	1	1	FALSE
RF00282	SNORD48	C/D	TRUE	333.48	1	1	FALSE
RF00277	SNORD49	C/D	TRUE	612.55	2	2	FALSE	TRUE	45.07	50.63
RF01161	SNORD5	C/D	TRUE	149.6	2	1	FALSE
RF00278	SNORD50	C/D	TRUE	379.05	4	3	TRUE	FALSE	58.02	71.91
RF00280	SNORD51	C/D	TRUE	41.68	2	1	FALSE
RF00276	SNORD52	C/D	TRUE	520.96	1	1	FALSE
RF00325	SNORD53/92	C/D	TRUE	630.81	3	3	TRUE	TRUE	46.15	62.57
RF00275	SNORD56	C/D	TRUE	283.46	8	1	FALSE
RF00274	SNORD57	C/D	TRUE	1902.56	1	1	FALSE
RF00151	SNORD58	C/D	TRUE	3048.21	4	4	TRUE	FALSE	61.73	65.98
RF00273	SNORD59	C/D	TRUE	1163.91	4	2	TRUE	TRUE	28.73	42.29
RF00271	SNORD60	C/D	TRUE	917.56	3	1	FALSE
RF00270	SNORD61	C/D	TRUE	900.21	1	1	FALSE
RF00153	SNORD62	C/D	TRUE	486.37	3	3	TRUE	FALSE	50.86	55.86
RF00154	SNORD63	C/D	TRUE	468.05	2	2	FALSE	TRUE	54.46	48.32
RF00570	SNORD64	C/D	TRUE	210.38	2	1	FALSE
RF00571	SNORD65	C/D	TRUE	2459.07	5	3	FALSE	FALSE	51.08	70.3
RF00572	SNORD66	C/D	TRUE	1039.49	3	1	FALSE
RF00573	SNORD67	C/D	TRUE	314.36	2	1	FALSE
RF00574	SNORD69	C/D	TRUE	634.17	1	1	FALSE
RF00575	SNORD70	C/D	TRUE	334.62	2	2	FALSE	TRUE	51.65	50.16
RF00576	SNORD71	C/D	TRUE	1238.94	2	1	FALSE
RF00577	SNORD72	C/D	TRUE	10.04	1	1	FALSE
RF00071	SNORD73	C/D	TRUE	499.86	2	2	FALSE	TRUE	40.07	41.12
RF00284	SNORD74	C/D	TRUE	431.95	8	1	FALSE
RF00612	SNORD75	C/D	TRUE	202.01	2	1	FALSE
RF00591	SNORD77	C/D	TRUE	14.08	5	1	FALSE
RF00592	SNORD78	C/D	TRUE	175.5	3	1	FALSE
RF00152	SNORD79	C/D	TRUE	783.25	1	1	FALSE
RF00136	SNORD81	C/D	TRUE	892.92	4	1	FALSE
RF00158	SNORD82	C/D	TRUE	204.91	1	1	FALSE
RF00137	SNORD83	C/D	TRUE	1216.86	3	2	FALSE	TRUE	52.58	50.57
RF00594	SNORD86	C/D	TRUE	0.33	1	1	FALSE
RF00439	SNORD87	C/D	TRUE	563.24	1	1	FALSE
RF00604	SNORD88	C/D	TRUE	398.68	4	3	FALSE	TRUE	81.11	74.57
RF00578	SNORD89	C/D	TRUE	758.8	1	1	FALSE
RF00579	SNORD90	C/D	TRUE	229.25	1	1	FALSE
RF00580	SNORD91	C/D	TRUE	57.83	2	2	TRUE	TRUE	80.85	80.06
RF00606	SNORD93	C/D	TRUE	196.15	1	1	FALSE
RF00613	SNORD94	C/D	TRUE	571.78	1	1	FALSE
RF00189	SNORD95	C/D	TRUE	2742.62	2	1	FALSE
RF00055	SNORD96	C/D	TRUE	1141.47	2	2	FALSE	FALSE	71.67	56.53
RF01291	SNORD97	C/D	TRUE	269.46	1	1	FALSE
RF00607	SNORD98	C/D	TRUE	103.09	1	1	FALSE
RF00608	SNORD99	C/D	TRUE	406.81	1	1	FALSE
RF00289	SNORND104	C/D	TRUE	5906.39	1	1	FALSE
RF00012	U3	C/D	TRUE	3370.2	123	49	FALSE	FALSE	44.8	81.5
RF00096	U8	C/D	TRUE	1844.13	20	8	FALSE	FALSE	86.83	115.86
RF00324	snoMBII-202	C/D	TRUE	3930.52	2	1	FALSE
RF00213	snoR38	C/D	TRUE	673.69	3	3	TRUE	TRUE	57.72	66.28
RF01173	snoU105B	C/D	TRUE	1101.19	1	1	FALSE
RF01233	snoU109	H/ACA	TRUE	203.88	8	2	FALSE	FALSE	78.32	106.41
RF01210	snoU13	C/D	TRUE	1100.67	442	31	FALSE	FALSE	41.79	106.58
RF00493	snoU2-30	C/D	TRUE	335.99	2	2	TRUE	FALSE	56.25	61.91
RF00494	snoU2_19	C/D	TRUE	35.3	4	2	FALSE	FALSE	48.4	49.89
RF01277	snoU54	C/D	TRUE	1208.77	1	1	FALSE
RF00377	snoU6-53	C/D	TRUE	395.57	2	2	FALSE	TRUE	57.91	56.32
RF01151	snoU82P	C/D	TRUE	0.21	1	1	FALSE
RF00593	snoU83B	C/D	TRUE	1788.37	3	2	FALSE	TRUE	43.7	41.73
RF01296	snoU85	H/ACA	TRUE	110.98	1	1	FALSE
RF01294	snoU89	H/ACA	TRUE	45.02	1	1	FALSE
RF00266	snoZ17	C/D	TRUE	278.78	2	2	FALSE	TRUE	87.08	89.02
RF00288	snoZ30	C/D	TRUE	20.11	1	1	FALSE
RF00341	snoZ39	C/D	FALSE	0	1	0	FALSE
RF00342	snoZ40	C/D	TRUE	182.62	2	1	FALSE
RF00285	snoZ6	C/D	FALSE	0.01	2	0	FALSE
RF02727	sno_ZL116	C/D	TRUE	0.35	1	1	FALSE
RF02724	sno_ZL2	C/D	TRUE	469.67	1	1	FALSE
RF00309	snosnR60_Z15	C/D	TRUE	1232.09	1	1	FALSE
